# Supplementary material for: Chromosome Inversions, Genomic Differentiation and Speciation in the African Malaria Mosquito Anopheles gambiae
Source: PLoS One. 2013 Mar 20;8(3):e57887. doi: 10.1371/journal.pone.0057887 (PMC3603965; doi:10.1371/journal.pone.0057887)
Supplement: File S1 — Individual karyotypes of collected specimens from 15 sites shown in Figure 1 . (XLSX) [file pone.0057887.s007.xlsx]

## Sheet: Additional File 1 - individual 
id	species (Scott et al. 1997)	chrom_form	molecular_form (Fanello or Favia)	X	2La	2Rj	2Rb	2Rc	2Rd	2Ru	2R_arrangement	2R_poss_alt
Banambani_2004-09-22_001	G	Sav	S	G	2	-	2	-	-	-	b/b
Banambani_2004-09-22_002	G	Sav	S	G	2	-	2	-	-	-	b/b
Banambani_2004-09-22_003	G	Bam	S	G	2	2	2	2	-	2	jbcu/jbcu
Banambani_2004-09-22_004	G	Mop or Sav	S	G	2	-	1	1	-	1	bcu/+ (Sav)	bc/u (Mop), b/cu (Sav), bu/c (hybrid-Mop/Sav)
Banambani_2004-09-22_007	G	cannot read	no amplification	G
Banambani_2004-09-22_008	G	Bam	S	G	2	2	-	2	-	2	jcu/jcu
Banambani_2004-09-22_009	G	Bam	S	G	2	2	2	2	-	2	jbcu/jbcu
Banambani_2004-09-22_010	G	Mop	M	G	2	-	1	1	-	-	bc/+	bc/+S (hybrid-Mop/Sav), b/c (Sav)
Banambani_2004-09-22_011	G	Sav	S	G	2	-	2	-	-	-	b/b
Banambani_2004-09-22_013	G	cannot read	S	G
Banambani_2004-09-22_014	G	cannot read	S	G
Banambani_2004-09-22_015	G	Sav	S	G	2	-	2	-	-	-	b/b
Banambani_2004-09-22_016	G	Bam	S	G	2	2	-	2	-	2	jcu/jcu
Banambani_2004-09-22_017	G	Bam	S	G	2	2	-	2	-	2	jcu/jcu
Banambani_2004-09-22_018	G	Bam	S	G	?	2	1	2	-	2	jbcu/jcu
Banambani_2004-09-22_019	G	Bam	S	G	2	2	-	2	-	2	jcu/jcu
Banambani_2004-09-22_021	G	Bam	S	G	2	2	1	2	-	2	jbcu/jcu
Banambani_2004-09-22_022	G	Mop or Sav	S	G	2	-	2	1	-	1	bcu/b (Sav)	bc/bu (Mop)
Banambani_2004-09-22_023	G	Sav	S	G	1	-	2	-	-	-	b/b
Banambani_2004-09-22_025	G	cannot read	S	G
Banambani_2004-09-22_026	G	cannot read	S	G
Banambani_2004-09-22_027	G	cannot read	S	G
Banambani_2004-09-22_030	G	Mop	M	G	2	-	1	1	-	-	bc/+	bc/+S (hybrid-Mop/Sav), b/c (Sav)
Banambani_2004-09-22_031	G	Mop	S	G	2	-	2	2	-	-	bc/bc
Banambani_2004-09-22_032	G	cannot read	M	G
Banambani_2004-09-22_033	G	cannot read	S	G
Banambani_2004-09-22_035	G	Sav	S	G	1	-	2	-	-	-	b/b
Banambani_2004-09-22_038	G	Sav	S	G	2	-	1	-	-	-	b/+	b/+ (hybrid-Mop/Sav)
Banambani_2004-09-22_039	G	Sav	S	G	2	-	2	-	-	-	b/b
Banambani_2004-09-22_040	G	Sav	S	G	1	-	2	-	-	-	b/b
Banambani_2004-09-22_041	G	cannot read	S	G
Banambani_2004-09-22_042	G	Sav	S	G	2	-	2	-	-	-	b/b
Banambani_2005-07-23_001	G	hybrid-Mop/Sav	M	G	2	-	1	-	-	2	bu/u
Banambani_2005-07-23_002	G	Mop	M	G	2	-	2	2	-	-	bc/bc
Banambani_2005-07-23_003	G	Bam	S	G	2	2	1	2	-	2	jbcu/jcu
Banambani_2005-07-23_005	G	Bam	S	G	2	2	-	2	-	2	jcu/jcu
Banambani_2005-07-23_006	G	Sav	S	G	2	-	-	1	-	1	cu/+	cu/+ (hybrid-Mop/Sav)
Banambani_2005-07-23_007	G	Sav	S	G	1	-	2	-	-	-	b/b
Banambani_2005-07-23_009	G	undecided	M	G	2	-	1	1	1	-	bcd/+	b/cd, bc/d
Banambani_2005-07-23_010	G	cannot read	M	G
Banambani_2005-07-23_011	G	Sav	S	G	2	-	2	-	-	-	b/b
Banambani_2005-07-23_012	G	Bam	S	G	2	2	-	2	-	2	jcu/jcu
Banambani_2005-07-23_013	G	Mop or Sav	S	G	2	-	1	1	-	1	bcu/+ (Sav)	bc/u (Mop), b/cu (Sav), bu/c (hybrid-Mop/Sav)
Banambani_2005-07-23_014	G	Sav	S	G	2	-	2	-	-	-	b/b
Banambani_2005-07-23_015	G	undecided	S	G	1	1	1	1	-	1	jbcu/+	j/bcu, jb/cu, jc/bu, jcu/b
Banambani_2005-07-23_016	G	Sav	S	G	2	-	1	-	-	-	b/+	b/+ (hybrid-Mop/Sav)
Banambani_2005-07-23_018	G	Sav	S	G	1	-	2	-	-	-	b/b
Banambani_2005-07-23_020	G	Bam	S	G	2	2	-	2	-	2	jcu/jcu
Banambani_2005-07-23_021	G	Mop or Sav	S	G	2	-	1	1	-	1	bcu/+ (Sav)	bc/u (Mop), b/cu (Sav), bu/c (hybrid-Mop/Sav)
Banambani_2005-07-23_022	G	Mop or Sav	S	G	2	-	1	1	-	1	bcu/+ (Sav)	bc/u (Mop), b/cu (Sav), bu/c (hybrid-Mop/Sav)
Banambani_2005-07-23_023	G	Mop	M	G	2	-	1	1	-	-	bc/+	bc/+S (hybrid-Mop/Sav), b/c (Sav)
Banambani_2005-07-23_025	G	Sav	S	G	2	-	2	-	-	-	b/b
Banambani_2005-07-23_026	G	Bam	S	G	2	2	1	2	-	2	jbcu/jcu
Banambani_2005-07-23_027	G	Sav	S	G	1	-	1	-	-	-	b/+	b/+ (hybrid-For/Sav)
Banambani_2005-07-23_028	G	Bam	S	G	2	2	1	2	-	2	jbcu/jcu
Banambani_2005-07-23_029	G	Mop or Sav	S	G	2	-	2	1	-	1	bcu/b (Sav)	bc/bu (Mop)
Banambani_2005-07-23_030	G	Bam	M	G	2	2	1	2	-	2	jbcu/jcu
Banambani_2005-07-23_031	G	Sav	S	G	2	-	2	-	-	-	b/b
Banambani_2005-07-23_032	G	Sav	S	G	1	-	2	-	-	-	b/b
Banambani_2005-07-23_034	G	Bam	S	G	2	2	1	2	-	2	jbcu/jcu
Banambani_2005-07-23_035	G	Bam	S	G	2	2	1	2	-	2	jbcu/jcu
Banambani_2005-07-23_036	G	Sav	S	G	1	-	2	-	-	-	b/b
Banambani_2005-07-23_038	G	Bam	S	G	2	2	-	2	-	2	jcu/jcu
Banambani_2005-07-23_040	G	Mop or Sav	M	G	2	-	1	1	-	1	bcu/+ (Sav)	bc/u (Mop), b/cu (Sav), bu/c (hybrid-Mop/Sav)
Banambani_2005-07-23_041	G	Bam	S	G	2	2	1	2	-	2	jbcu/jcu
Banambani_2005-07-23_042	G	Bam	S	G	2	2	-	2	-	2	jcu/jcu
Banambani_2005-07-23_043	G	Bam	S	G	2	2	-	2	-	2	jcu/jcu
Banambani_2005-07-23_044	G	Bam	S	G	2	2	-	2	-	2	jcu/jcu
Banambani_2005-07-23_045	G	hybrid-Bam/Sav	S	G	2	2	1	1	1	1	jbcu/jd	jcu/jbd
Banambani_2005-07-23_046	G	cannot read	M	G
Banambani_2005-07-23_047	G	Sav	S	G	2	-	2	-	-	-	b/b
Banambani_2005-07-23_048	G	Bam	S	G	2	2	1	2	-	2	jbcu/jcu
Banambani_2005-07-23_049	G	Sav	S	G	1	-	2	-	-	-	b/b
Banambani_2005-07-23_050	G	Sav	S	G	2	-	2	-	-	-	b/b
Banambani_2005-07-23_052	G	Sav	S	G	2	-	-	1	-	1	cu/+	cu/+ (hybrid-Mop/Sav)
Banambani_2005-07-23_053	G	Sav	S	G	2	-	-	2	-	2	cu/cu
Banambani_2005-07-23_054	G	Mop	M	G	2	-	2	2	-	-	bc/bc
Banambani_2005-07-23_055	G	Bam	S	G	2	2	1	2	-	2	jbcu/jcu
Banambani_2005-07-23_057	G	Sav	S	G	2	-	2	-	-	-	b/b
Banambani_2005-07-23_058	G	Sav	S	G	1	-	2	-	-	-	b/b
Banambani_2005-07-23_059	G	Sav	S	G	1	-	2	1	-	1	bcu/b (Sav)	bc/bu (hybrid-Mop/Sav)
Banambani_2005-07-23_060	G	Mop or Sav	S	G	2	-	2	1	-	1	bcu/b (Sav)	bc/bu (Mop)
Banambani_2005-07-23_061	G	Bam	S	G	2	2	2	2	-	2	jbcu/jbcu
Banambani_2005-07-23_062	G	Sav	S	G	2	-	1	-	-	-	b/+	b/+ (hybrid-Mop/Sav)
Banambani_2005-07-23_064	G	cannot read	M	G
Banambani_2005-07-23_065	G	Bam	S	G	2	2	1	2	-	2	jbcu/jcu
Banambani_2005-07-23_066	G	Bam	S	G	2	2	-	2	-	2	jcu/jcu
Banambani_2005-07-23_072	G	Bam	S	G	2	2	1	2	-	2	jbcu/jcu
Banambani_2005-07-23_073	G	Mop	hybrid	G	2	-	2	2	-	-	bc/bc
Banambani_2005-07-23_074	G	Bam	S	G	2	2	-	2	-	2	jcu/jcu
Banambani_2005-07-23_075	G	Bam	S	G	2	2	1	2	-	2	jbcu/jcu
Banambani_2005-07-23_076	G	Mop	M	G	2	-	1	1	-	-	bc/+	bc/+S (hybrid-Mop/Sav), b/c (Sav)
Banambani_2005-07-23_078	G	Sav	S	G	1	-	2	-	-	-	b/b
Banambani_2005-07-23_079	G	Sav	S	G	2	-	2	-	-	-	b/b
Banambani_2005-07-23_080	G	Bam	S	G	2	2	1	2	-	2	jbcu/jcu
Banambani_2005-07-23_081	G	Sav	S	G	1	-	2	-	-	-	b/b
Banambani_2005-07-23_082	G	Sav	S	G	1	-	2	-	-	-	b/b
Banambani_2005-07-23_084	G	Bam	S	G	2	2	1	2	-	2	jbcu/jcu
Banambani_2005-07-23_085	G	Mop or Sav	S	G	2	-	1	1	-	1	bcu/+ (Sav)	bc/u (Mop), b/cu (Sav), bu/c (hybrid-Mop/Sav)
Banambani_2005-07-23_087	G	cannot read	M	G
Banambani_2005-07-23_088	G	Bam	S	G	2	2	2	2	-	2	jbcu/jbcu
Banambani_2005-07-23_089	G	Bam	S	G	2	2	1	2	-	2	jbcu/jcu
Banambani_2005-07-23_090	G	Bam	S	G	2	2	1	2	-	2	jbcu/jcu
Banambani_2005-07-23_092	G	cannot read	S	G
Banambani_2005-07-23_093	G	Sav	S	G	1	-	2	-	-	-	b/b
Banambani_2005-07-23_095	G	Sav	S	G	2	-	2	-	-	-	b/b
Banambani_2005-07-23_097	G	Mop or Sav	S	G	2	-	1	1	-	1	bcu/+ (Sav)	bc/u (Mop), b/cu (Sav), bu/c (hybrid-Mop/Sav)
Banambani_2005-07-23_098	G	Bam	S	G	2	2	-	2	-	2	jcu/jcu
Banambani_2005-07-23_099	G	hybrid-Bam/Sav	S	G	2	2	1	1	-	1	jbcu/j	jcu/jb
Banambani_2005-07-23_101	G	Bam	S	G	2	2	-	2	-	2	jcu/jcu
Banambani_2005-07-23_102	G	Bam	S	G	2	2	1	2	-	2	jbcu/jcu
Banambani_2005-07-23_104	G	Bam	S	G	2	2	1	2	-	2	jbcu/jcu
Banambani_2005-07-23_106	G	Bam	S	G	2	2	-	2	-	2	jcu/jcu
Banambani_2005-07-23_107	G	Mop	M	G	2	-	1	1	-	-	bc/+	bc/+S (hybrid-Mop/Sav), b/c (Sav)
Banambani_2005-07-23_108	G	Bam	S	G	2	2	2	2	-	2	jbcu/jbcu
Banambani_2005-07-23_110	G	Bam	S	G	2	2	1	2	-	2	jbcu/jcu
Banambani_2005-07-23_111	G	Bam	S	G	2	2	-	2	-	2	jcu/jcu
Banambani_2005-07-23_112	G	Mop or Sav	S	G	2	-	-	-	-	-	+/+
Banambani_2005-07-23_113	G	Mop	M	G	2	-	2	2	-	-	bc/bc
Banambani_2005-07-23_115	G	Mop	M	G	2	-	1	1	-	-	bc/+	bc/+S (hybrid-Mop/Sav), b/c (Sav)
Banambani_2005-07-23_116	G	Mop or Sav	no amplification	G	2	-	1	1	-	1	bcu/+ (Sav)	bc/u (Mop), b/cu (Sav), bu/c (hybrid-Mop/Sav)
Banambani_2005-07-23_117	G	Mop		G	2	-	2	2	-	-	bc/bc
Banambani_2006-08-10_001	G	Mop or Sav	S	G	?	-	1	1	-	1	bcu/+, bc/u
Banambani_2006-08-10_002	G	Mop	M	G	2	-	1	1	-	-	bc/+	bc/+S (hybrid-Mop/Sav), b/c (Sav)
Banambani_2006-08-10_003	G	cannot read	M	G
Banambani_2006-08-10_004	G	cannot read	M	G
Banambani_2006-08-10_005	G	cannot read	S	G
Banambani_2006-08-10_007	G	cannot read	M	G
Banambani_2006-08-10_008	G	Sav	S	G	2	-	-	1	-	1	cu/+	cu/+ (hybrid-Mop/Sav)
Banambani_2006-08-10_009	G	cannot read	S	G
Banambani_2006-08-10_010	G	Mop or Sav	S	G	1	-	1	1	-	1	bcu/+ (Sav)	bcu/+ (hybrid-For/Sav), bc/u (Mop) or b/cu (Sav)
Banambani_2006-08-10_012	G	Sav	S	G	2	-	2	-	-	-	b/b
Banambani_2006-08-10_013	G	Sav	S	G	1	-	2	-	-	-	b/b
Banambani_2006-08-10_014	G	Mop	M	G	2	-	2	2	-	-	bc/bc
Banambani_2006-08-10_016	G	Sav	S	G	1	-	2	-	-	-		b/b
Banambani_2006-08-10_017	G	Bam	S	G	2	2	1	2	-	2	jbcu/jcu
Banambani_2006-08-10_018	G	cannot read	M	G
Banambani_2006-08-10_019	G	cannot read	S	G
Banambani_2006-08-10_021	G	Sav	S	G	2	-	2	-	-	-	b/b
Banambani_2006-08-10_022	G	cannot read	S	G
Banambani_2006-08-10_023	G	Mop or Sav	S	G	1	-	1	1	-	1	bcu/+ (Sav)	bcu/+ (hybrid-For/Sav), bc/u (Mop) or b/cu (Sav)
Banambani_2006-08-10_024	G	Bam	S	G	2	2	2	2	-	2	jbcu/jbcu
Banambani_2006-08-10_025	G	Mop or Sav	S	G	1	-	1	1	-	1	bcu/+ (Sav)	bcu/+ (hybrid-For/Sav), bc/u (Mop) or b/cu (Sav)
Banambani_2006-08-10_027	G	cannot read	M	G
Banambani_2006-08-10_028	G	cannot read	S	G
Banambani_2006-08-10_029	G	Sav	S	G	2	-	1	-	-	-	b/+	b/+ (hybrid-Mop/Sav)
Banambani_2006-08-10_031	G	Sav	S	G	1	-	2	-	-	-	b/b
Banambani_2006-08-10_032	G	cannot read	S	G
Banambani_2006-08-10_034	G	cannot read	S	G
Banambani_2006-08-10_035	G	Mop or Sav	S	G	1	-	1	1	-	1	bcu/+ (Sav)	bcu/+ (hybrid-For/Sav), bc/u (Mop) or b/cu (Sav)
Banambani_2006-08-10_036	G	cannot read	S	G
Banambani_2006-08-10_037	G	Bam	S	G	2	2	1	2	-	2	jbcu/jcu
Banambani_2006-08-12_086	G	Bam	S	G	2	2	1	2	-	2	jbcu/jcu
Banambani_2006-08-12_087	G	cannot read	S	G
Banambani_2006-08-12_088	G	Bam	S	G	2	2	-	2	-	2	jcu/jcu
Banambani_2006-08-12_089	G	cannot read	S	G
Banambani_2006-08-12_090	G	cannot read	S	G
Banambani_2006-08-12_091	G	cannot read	M	G
Banambani_2006-08-12_092	G	cannot read	S	G
Banambani_2006-08-12_095	G	Bam	S	G	2	2	1	2	-	2	jbcu/jcu
Banambani_2006-08-12_096	G	cannot read	M	G
Banambani_2006-08-12_097	G	Bam	S	G	2	2	-	2	-	2	jcu/jcu
Banambani_2006-08-12_100	G	Sav	S	G	1	-	-	1	-	1	cu/+	cu/+ (hybrid-For/Sav)
Banambani_2006-08-12_101	G	cannot read	M	G
Banambani_2006-08-12_102	G	Sav	S	G	1	-	2	-	-	-	b/b
Banambani_2006-08-12_103	G	Bam	S	G	2	2	1	2	-	2	jbcu/jcu
Banambani_2006-08-12_104	G	cannot read	M	G
Banambani_2006-08-12_105	G	Sav	S	G	1	-	1	-	-	-	b/+	b/+ (hybrid-For/Sav)
Banambani_2006-08-12_106	G	Mop	S	G	2	-	2	2	-	-	bc/bc
Banambani_2006-08-12_107	G	cannot read	S	G
Banambani_2006-08-12_108	G	Bam	S	G	2	2	1	2	-	2	jbcu/jcu
Banambani_2006-08-12_110	G	hybrid-Bam/Sav		G	2	2	2	1	-	1	jbcu/jb	jbc/jbu (hybrid-Mop/Sav)
Banambani_2006-08-12_111	G	cannot read	S	G
Banambani_2006-08-12_112	G	cannot read	S	G
Banambani_2006-08-12_113	G	cannot read	S	G
Banambani_2006-08-12_114	G	cannot read	S	G
Banambani_2006-08-12_115	G	cannot read	S	G
Banambani_2006-08-12_116	G	cannot read	S	G
Banambani_2006-08-12_117	G	Sav	S	G	2	-	2	-	-	-	b/b
Banambani_2006-08-12_118	G	cannot read	M	G
Banambani_2006-08-12_119	G	cannot read	S	G
Banambani_2006-08-12_120	G	cannot read	S	G
Banambani_2006-08-12_122	G	cannot read	M	G
Banambani_2006-08-12_123	G	Mop or Sav	S	G	1	-	1	1	-	1	bcu/+ (Sav)	bcu/+ (hybrid-For/Sav), bc/u (Mop) or b/cu (Sav)
Banambani_2006-08-12_124	G	cannot read	M	G
Banambani_2006-08-12_125	G	Mop or Sav	S	G	1	-	1	1	-	1	bcu/+ (Sav)	bcu/+ (hybrid-For/Sav), bc/u (Mop) or b/cu (Sav)
Banambani_2006-08-12_126	G	cannot read	S	G
Banambani_2006-08-12_128	G	Mop or Sav	M	G	2	-	1	1	-	1	bcu/+ (Sav)	bc/u (Mop), b/cu (Sav), bu/c (hybrid-Mop/Sav)
Banambani_2006-08-12_129	G	Sav	S	G	2	-	1	-	-	-	b/+	b/+ (hybrid-Mop/Sav)
Banambani_2006-08-12_131	G	Sav	S	G	1	-	-	1	-	1	cu/+	cu/+ (hybrid-For/Sav)
Banambani_2006-08-12_132	G	cannot read	S	G
Banambani_2006-08-12_133	G	cannot read	S	G
Banambani_2006-08-12_134	G	cannot read	S	G
Banambani_2006-08-12_135	G	Sav	S	G	1	-	2	-	-	-	b/b
Bantinngoungou_2006-08-10_001	G	cannot read	S	G
Bantinngoungou_2006-08-10_002	G	Sav	S	G	2	-	-	1	-	1	cu/+	cu/+ (hybrid-Mop/Sav)
Bantinngoungou_2006-08-10_003	G	cannot read	S	G
Bantinngoungou_2006-08-10_004	G	Mop or Sav	S	G	1	-	1	1	-	1	bcu/+ (Sav)	bcu/+ (hybrid-For/Sav), bc/u (Mop) or b/cu (Sav)
Bantinngoungou_2006-08-10_005	G	cannot read	S	G
Bantinngoungou_2006-08-10_006	G	hybrid	S	G	1	1	2	1	1	-	jbcd/b
Bantinngoungou_2006-08-10_007	G	cannot read	S	G
Bantinngoungou_2006-08-10_009	G	Mop	M	G	2	-	1	1	-	-	bc/+	bc/+S (hybrid-Mop/Sav), b/c (Sav)
Bantinngoungou_2006-08-10_010	G	cannot read	S	G
Bantinngoungou_2006-08-10_011	G	Sav	S	G	?	-	2	1	-	1	bcu/b
Bantinngoungou_2006-08-10_013	G	Sav	S	G	1	-	2	-	1	-	bd/b
Bantinngoungou_2006-08-10_014	G	Mop or Sav	S	G	2	-	-	-	-	-	+/+
Bantinngoungou_2006-08-10_015	G	Sav	S	G	1	-	2	-	-	-	b/b
Bantinngoungou_2006-08-10_022	G	Sav	S	G	2	-	2	-	-	-	b/b
Bantinngoungou_2006-08-10_026	G	Sav	S	G	1	-	2	-	-	-	b/b
Bantinngoungou_2006-08-10_028	G	Mop or Sav	M	G	2	-	1	1	-	1	bcu/+ (Sav)	bc/u (Mop), b/cu (Sav), bu/c (hybrid-Mop/Sav)
Bantinngoungou_2006-08-10_030	G	Mop	M	G	2	-	-	-	-	1	u/+
Bantinngoungou_2006-08-10_031	G	undecided	S	G	2	-	1	-	1	-	bd/+ (Sav or hybrid-Mop/Sav)	b/d (Mop or Sav)
Bantinngoungou_2006-08-10_032	G	undecided	hybrid	G	2	-	1	-	1	-	bd/+ (Sav or hybrid-Mop/Sav)	b/d (Mop or Sav)
Bantinngoungou_2006-08-10_034	G	Sav	S	G	2	1	2	-	1	-	jbd/b	jb/bd
Bantinngoungou_2006-08-10_035	G	Sav	S	G	2	-	2	-	-	-	b/b
Bantinngoungou_2006-08-10_038	G	Mop or Sav	S	G	2	-	1	1	-	1	bcu/+ (Sav)	bc/u (Mop), b/cu (Sav), bu/c (hybrid-Mop/Sav)
Bantinngoungou_2006-08-10_040	G	Sav	S	G	2	-	2	-	-	-	b/b
Bantinngoungou_2006-08-10_042	G	cannot read	S	G
Bantinngoungou_2006-08-10_045	G	Sav	S	G	2	-	2	-	-	-	b/b
Bantinngoungou_2006-08-10_046	G	Sav	S	G	2	-	2	-	-	-	b/b
Bantinngoungou_2006-08-10_047	G	Sav	S	G	2	-	1	-	-	-	b/+	b/+ (hybrid-Mop/Sav)
Bantinngoungou_2006-08-10_048	G	Mop	M	G	2	-	1	1	-	-	bc/+	bc/+S (hybrid-Mop/Sav), b/c (Sav)
Bantinngoungou_2006-08-10_049	G	Mop or Sav	S	G	1	-	1	1	-	1	bcu/+ (Sav)	bcu/+ (hybrid-For/Sav), bc/u (Mop) or b/cu (Sav)
Bantinngoungou_2006-08-10_050	G	Mop	M	G	2	-	1	1	-	-	bc/+	bc/+S (hybrid-Mop/Sav), b/c (Sav)
Bantinngoungou_2006-08-10_051	G	Mop or Sav	S	G	2	-	1	1	-	1	bcu/+ (Sav)	bc/u (Mop), b/cu (Sav), bu/c (hybrid-Mop/Sav)
Bantinngoungou_2006-08-10_052	G	Sav	S	G	2	-	1	-	-	-	b/+	b/+ (hybrid-Mop/Sav)
Bantinngoungou_2006-08-10_053	G	cannot read	S	G
Bantinngoungou_2006-08-10_054	G	Sav	S	G	2	-	2	-	-	-	b/b
Bantinngoungou_2006-08-10_055	G	cannot read	S	G
Bantinngoungou_2006-08-10_056	G	Sav	S	G	2	-	1	-	-	-	b/+	b/+ (hybrid-Mop/Sav)
Bantinngoungou_2006-08-10_057	G	cannot read	S	G
Bantinngoungou_2006-08-10_059	G	cannot read	S	G
Bantinngoungou_2006-08-10_060	G	Sav	S	G	2	1	1	-	1	-	jbd/+	j/bd, jb/d, jbd/+ (hybrid-Mop/Sav), jd/b (hybrid-Mop/Sav)
Bantinngoungou_2006-08-10_061	G	cannot read	S	G
Bantinngoungou_2006-08-10_065	G	Mop	M	G	2	-	1	1	-	-	bc/+	bc/+S (hybrid-Mop/Sav), b/c (Sav)
Bantinngoungou_2006-08-13_068	G	cannot read	S	G
Bantinngoungou_2006-08-13_069	G	cannot read	S	G
Bantinngoungou_2006-08-13_071	G	Sav	S	G	1	-	1	-	-	-	b/+	b/+ (hybrid-For/Sav)
Bantinngoungou_2006-08-13_072	G	cannot read	S	G
Bantinngoungou_2006-08-13_074	G	cannot read	S	G
Bantinngoungou_2006-08-13_076	G	cannot read	M	G
Bantinngoungou_2006-08-13_078	G	Sav	S	G	1	-	1	-	-	-	b/+	b/+ (hybrid-For/Sav)
Bantinngoungou_2006-08-13_081	G	cannot read	S	G
Bantinngoungou_2006-08-13_082	G	cannot read		G
Bantinngoungou_2006-08-13_084	G	Sav	S	G	1	1	2	-	1	-	jbd/b	jb/bd
Bantinngoungou_2006-08-13_085	G	Sav	S	G	2	-	1	-	-	-	b/+	b/+ (hybrid-Mop/Sav)
Bantinngoungou_2006-08-13_088	G	cannot read	S	G
Doneguebougou_2006-08-11_001	G	cannot read	S	G
Doneguebougou_2006-08-11_002	G	Bam	S	G	?	2	1	2	-	2	jbcu/jcu
Doneguebougou_2006-08-11_003	G	cannot read	S	G
Doneguebougou_2006-08-11_004	G	cannot read	S	G
Doneguebougou_2006-08-11_005	G	cannot read	M	G
Doneguebougou_2006-08-11_008	G	cannot read	M	G
Doneguebougou_2006-08-11_009	G	cannot read	S	G
Doneguebougou_2006-08-11_010	G	cannot read	M	G
Doneguebougou_2006-08-11_013	G	Mop or Sav	M	G	2	-	1	1	-	1	bcu/+ (Sav)	bc/u (Mop), b/cu (Sav), bu/c (hybrid-Mop/Sav)
Doneguebougou_2006-08-11_014	G	cannot read	M	G
Doneguebougou_2006-08-11_015	G	Sav	S	G	?	-	1	-	-	-	b/+
Doneguebougou_2006-08-11_017	G	cannot read	S	G
Doneguebougou_2006-08-11_019	G	cannot read	S	G
Doneguebougou_2006-08-11_021	G	Mop or Sav	S	G	2	-	1	1	-	1	bcu/+ (Sav)	bc/u (Mop), b/cu (Sav), bu/c (hybrid-Mop/Sav)
Doneguebougou_2006-08-11_022	G	Mop or Sav	S	G	2	-	1	1	-	1	bcu/+ (Sav)	bc/u (Mop), b/cu (Sav), bu/c (hybrid-Mop/Sav)
Doneguebougou_2006-08-11_023	G	Sav	S	G	1	-	1	-	-	-	b/+	b/+ (hybrid-For/Sav)
Doneguebougou_2006-08-11_024	G	Mop	M	G	2	-	2	2	-	-	bc/bc
Doneguebougou_2006-08-11_025	G	Mop	M	G	2	-	1	1	-	-	bc/+	bc/+S (hybrid-Mop/Sav), b/c (Sav)
Doneguebougou_2006-08-11_026	G	Sav	S	G	2	-	1	-	-	-	b/+	b/+ (hybrid-Mop/Sav)
Doneguebougou_2006-08-11_027	G	Sav	S	G	2	-	2	-	-	-	b/b
Doneguebougou_2006-08-11_028	G	Sav	S	G	1	-	2	-	-	-	b/b
Doneguebougou_2006-08-11_029	G	For	M	G	-	-	-	-	-	-	+/+
Doneguebougou_2006-08-11_030	G	Bam	S	G	?	2	1	2	-	2	jbcu/jcu
Doneguebougou_2006-08-11_033	G	cannot read	S	G
Doneguebougou_2006-08-11_034	G	cannot read	S	G
Doneguebougou_2006-08-11_035	G	Mop	M	G	2	-	2	2	-	-	bc/bc
Doneguebougou_2006-08-11_036	G	cannot read	M	G
Doneguebougou_2006-08-11_037	G	Mop	M	G	2	-	2	2	-	-	bc/bc
Doneguebougou_2006-08-11_038	G	Mop or Sav	M	G	2	-	1	1	-	1	bcu/+ (Sav)	bc/u (Mop), b/cu (Sav), bu/c (hybrid-Mop/Sav)
Doneguebougou_2006-08-11_039	G	Mop or Sav	M	G	2	-	1	1	-	1	bcu/+ (Sav)	bc/u (Mop), b/cu (Sav), bu/c (hybrid-Mop/Sav)
Doneguebougou_2006-08-11_040	G	Mop	M	G	2	-	2	2	-	-	bc/bc
Doneguebougou_2006-08-11_041	G	Mop or Sav	M	G	2	-	1	1	-	1	bcu/+ (Sav)	bc/u (Mop), b/cu (Sav), bu/c (hybrid-Mop/Sav)
Doneguebougou_2006-08-11_042	G	Bam	M	G	2	2	1	2	-	2	jbcu/jcu
Doneguebougou_2006-08-11_043	G	cannot read	S	G
Doneguebougou_2006-08-11_044	G	hybrid-Mop/Sav	S	G	2	-	2	1	-	-	bc/b
Doneguebougou_2006-08-11_045	G	Sav	S	G	2	-	1	-	-	-	b/+	b/+ (hybrid-Mop/Sav)
Doneguebougou_2006-08-11_046	G	Sav	S	G	2	-	2	-	-	-	b/b
Doneguebougou_2006-08-11_047	G	cannot read	S	G
Doneguebougou_2006-08-11_048	G	cannot read	S	G
Doneguebougou_2006-08-11_049	G	Sav	S	G	1	-	1	-	-	-	b/+	b/+ (hybrid-For/Sav)
Doneguebougou_2006-08-11_050	G	Sav	S	G	2	-	2	-	-	-	b/b
Doneguebougou_2006-08-18_101	G	cannot read	M	G
Doneguebougou_2006-08-18_102	G	Mop or Sav	S	G	2	-	1	1	-	1	bcu/+ (Sav)	bc/u (Mop), b/cu (Sav), bu/c (hybrid-Mop/Sav)
Doneguebougou_2006-08-18_103	G	Mop	M	G	2	-	2	2	-	-	bc/bc
Doneguebougou_2006-08-18_104	G	Sav	S	G	?	-	2	-	-	-	b/b
Doneguebougou_2006-08-18_105	G	Mop or Sav	M	G	2	-	1	1	-	1	bcu/+ (Sav)	bc/u (Mop), b/cu (Sav), bu/c (hybrid-Mop/Sav)
Doneguebougou_2006-08-18_106	G	cannot read	M	G
Doneguebougou_2006-08-18_107	G	cannot read	S	G
Doneguebougou_2006-08-18_108	G	cannot read	cannot read	G
Doneguebougou_2006-08-18_109	G	cannot read	S	G
Doneguebougou_2006-08-18_110	G	cannot read	S	G
Doneguebougou_2006-08-18_111	G	cannot read	S	G
Doneguebougou_2006-08-18_112	G	undecided	S	G	2	1	2	1	-	1	jb/bcu (Sav)	jbcu/b (hybrid-Bam/Sav), jbc/bu, jbu/bc
Doneguebougou_2006-08-18_113	G	Mop	M	G	2	-	2	2	-	-	bc/bc
Doneguebougou_2006-08-18_114	G	Sav	S	G	2	-	2	-	-	-	b/b
Doneguebougou_2006-08-18_116	G	cannot read	M	G
Doneguebougou_2006-08-18_117	G	cannot read	S	G
Doneguebougou_2006-08-18_118	G	cannot read	M	G
Doneguebougou_2006-08-18_119	G	Mop	M	G	2	-	2	2	-	-	bc/bc
Doneguebougou_2006-08-18_120	G	cannot read	S	G
Doneguebougou_2006-08-18_121	G	Sav	S	G	2	-	1	-	-	-	b/+	b/+ (hybrid-Mop/Sav)
Doneguebougou_2006-08-18_124	G	Mop	M	G	2	-	1	1	-	-	bc/+	bc/+S (hybrid-Mop/Sav), b/c (Sav)
Doneguebougou_2006-08-18_125	G	cannot read	M	G
Doneguebougou_2006-08-18_127	G	cannot read	M	G
Doneguebougou_2006-08-18_128	G	Bam	S	G	2	2	2	2	-	2	jbcu/jbcu
Doneguebougou_2006-08-18_129	G	cannot read	M	G
Doneguebougou_2006-08-18_131	G	undecided	S	G	2	1	1	1	-	1	jbcu/+
Doneguebougou_2006-08-18_132	G	Sav	S	G	1	-	2	-	-	-	b/b
Doneguebougou_2006-08-18_133	G	cannot read	M	G
Doneguebougou_2006-08-18_136	G	cannot read	M	G
Doneguebougou_2006-08-18_137	G	cannot read	S	G
Doneguebougou_2006-08-18_138	G	cannot read	S	G
Doneguebougou_2006-08-18_139	G	Bam	S	G	2	2	2	2	-	2	jbcu/jbcu
Doneguebougou_2006-08-18_140	G	Sav	S	G	2	-	2	-	-	-	b/b
Doneguebougou_2006-08-18_141	G	cannot read	S	G
Doneguebougou_2006-08-18_142	G	Sav	S	G	2	-	2	-	-	-	b/b
Doneguebougou_2006-08-18_143	G	cannot read	M	G
Doneguebougou_2006-08-18_144	G	Sav	S	G	2	-	2	-	-	-	b/b
Doneguebougou_2006-08-18_145	G	Sav	S	G	2	-	2	-	-	-	b/b
Doneguebougou_2006-08-18_146	G	cannot read	M	G
Doneguebougou_2006-08-18_147	G	Sav	S	G	2	-	2	-	-	-	b/b
Doneguebougou_2006-08-18_148	G	Sav	S	G	-	-	2	-	-	-	b/b
Doneguebougou_2006-08-18_150	G	cannot read	M	G
Doneguebougou_2006-08-18_152	G	cannot read	S	G
Doneguebougou_2006-08-18_153	G	cannot read	S	G
Doneguebougou_2006-08-18_154	G	cannot read	S	G
Doneguebougou_2006-08-18_155	G	cannot read	M	G
Doneguebougou_2006-08-18_156	G	Mop or Sav	M	G	2	-	1	1	-	1	bcu/+ (Sav)	bc/u (Mop), b/cu (Sav), bu/c (hybrid-Mop/Sav)
Doneguebougou_2006-08-18_157	G	Sav	S	G	2	-	2	-	-	-	b/b
Founia_2006-10-09_002	G	cannot read	M	?
Founia_2006-10-09_003	G	Bam	S	G	2	2	1	2	-	2	jbcu/jcu
Founia_2006-10-09_004	G	Sav	S	G	2	-	2	-	-	-	b/b
Founia_2006-10-09_006	G	Sav	S	G	2	-	2	-	-	-	b/b
Founia_2006-10-09_007	G	Sav	S	G	2	-	1	-	-	-	b/+	b/+ (hybrid-Mop/Sav)
Founia_2006-10-09_008	G	Mop	M	G	2	-	1	1	-	-	bc/+	bc/+S (hybrid-Mop/Sav), b/c (Sav)
Founia_2006-10-09_009	G	Sav	S	G	2	-	2	-	-	-	b/b
Founia_2006-10-09_010	G	Sav	S	G	2	-	2	-	-	-	b/b
Founia_2006-10-09_015	G	Bam	S	G	2	2	-	2	-	2	jcu/jcu
Founia_2006-10-09_017	G	hybrid-Mop/Sav	M	G	2	-	1	-	-	2	bu/u
Founia_2006-10-09_026	G	Sav	S	G	2	-	2	-	-	-	b/b
Founia_2006-10-09_027	G	Mop	M	G	2	-	2	2	-	-	-22--	bc/bc
Founia_2006-10-09_028	G	Sav	S	G	1	-	2	-	-	-	-2---	b/b
Founia_2006-10-09_029	G	Sav	S	G	2	-	1	-	-	-	b/+	b/+ (hybrid-Mop/Sav)
Founia_2006-10-09_032	G	Mop	M	G	2	-	2	2	-	-	-22--	bc/bc
Founia_2006-10-09_033	G	Sav	S	G	2	-	2	-	-	-	b/b
Founia_2006-10-09_040	G	Mop or Sav	S	G	2	-	1	1	-	1	bcu/+ (Sav)	bc/u (Mop), b/cu (Sav), bu/c (hybrid-Mop/Sav)
Founia_2006-10-09_042	G	Mop or Sav	M	G	2	-	1	1	-	1	bcu/+ (Sav)	bc/u (Mop), b/cu (Sav), bu/c (hybrid-Mop/Sav)
Founia_2006-10-09_045	G	Mop or Sav	M	G	2	-	1	1	-	1	bcu/+ (Sav)	bc/u (Mop), b/cu (Sav), bu/c (hybrid-Mop/Sav)
Founia_2006-10-09_047	G	Mop or Sav	M	G	2	-	1	1	-	1	bcu/+ (Sav)	bc/u (Mop), b/cu (Sav), bu/c (hybrid-Mop/Sav)
Founia_2006-10-09_049	G	Sav	S	G	2	1	1	-	1	-	jbd/+	j/bd, jb/d, jbd/+ (hybrid-Mop/Sav), jd/b (hybrid-Mop/Sav)
Founia_2006-10-09_052	G	Sav	S	G	2	1	2	-	-	-	jb/b
Founia_2006-10-09_056	G	hybrid-For/Sav	S	G	-	-	1	-	-	-	-1---
Founia_2006-10-09_057	G	Sav	cannot read	G	2	-	2	-	-	-	b/b
Founia_2006-10-09_061	G	Bam	S	G	2	2	1	2	-	2	jbcu/jcu
Founia_2006-10-09_065	G	cannot read	M	G
Founia_2006-10-09_071	G	Mop or Sav	S	G	2	-	1	1	-	1	bcu/+ (Sav)	bc/u (Mop), b/cu (Sav), bu/c (hybrid-Mop/Sav)
Founia_2006-10-09_075	G	undecided	S	G	2	1	1	-	-	-	jbt/+	j/bt, jt/b
Founia_2006-10-09_079	G	cannot read	M	?
Founia_2006-10-09_080	G	Mop	M	G	2	-	1	1	-	-	bc/+	bc/+S (hybrid-Mop/Sav), b/c (Sav)
Founia_2006-10-09_081	G	Mop or Sav	S	G	2	-	2	1	-	1	bcu/b (Sav)	bc/bu (Mop)
Founia_2006-10-09_084	G	cannot read	M	?
Founia_2006-10-09_085	G	Mop	M	G	2	-	-	-	-	1	u/+
Founia_2006-10-09_090	G	undecided	S	?	?	?	?	?	?	?
Founia_2006-10-09_092	G	Sav	S	G	2	2	1	-	-	-	jb/j
Founia_2006-10-09_093	G	Mop	M	G	2	-	2	2	-	-	-22--	bc/bc
Founia_2006-10-09_094	G	Mop	M	G	2	-	2	2	-	-	-22--	bc/bc
Founia_2006-10-09_098	G	Mop	M	G	2	-	2	2	-	-	-22--	bc/bc
Gono_2002-09-10_001	G	cannot read	S	G
Gono_2002-09-10_002	G	Bam	S	G	2	2	2	2	-	2	jbcu/jbcu
Gono_2002-09-10_003	G	undecided	S	G	1	-	-	1	1	1	cu/d	cdu/+, c/du
Gono_2002-09-10_004	G	cannot read	S	G
Gono_2002-09-10_005	G	cannot read	M	G
Gono_2002-09-10_006	G	cannot read	S	G
Gono_2002-09-10_007	G	cannot read	S	G
Gono_2002-09-10_008	G	cannot read	S	G
Gono_2002-09-10_009	G	Sav	S	G	2	-	1	-	-	-	b/+	b/+ (hybrid-Mop/Sav)
Gono_2002-09-10_010	G	cannot read	S	G
Gono_2002-09-10_011	G	Mop or Sav	S	G	2	-	1	1	-	1	bcu/+ (Sav)	bc/u (Mop), b/cu (Sav), bu/c (hybrid-Mop/Sav)
Gono_2002-09-10_012	G	Sav	S	G	1	-	-	1	-	1	cu/+	cu/+ (hybrid-For/Sav)
Gono_2002-09-10_013	G	Sav	S	G	1	-	2	-	-	-	b/b
Gono_2002-09-10_014	G	cannot read	S	G
Gono_2002-09-10_015	G	cannot read	S	G
Gono_2002-09-10_016	G	Mop or Sav	S	G	2	-	2	1	-	1	bcu/b (Sav)	bc/bu (Mop)
Gono_2002-09-10_017	G	cannot read	S	G
Gono_2002-09-10_018	G	Sav	S	G	2	-	-	2	-	2	cu/cu
Gono_2002-09-10_019	G	cannot read	S	G
Gono_2002-09-10_021	G	cannot read	S	G
Gono_2002-09-10_022	G	Sav	S	G	2	-	1	2	-	2	bcu/cu
Gono_2002-09-10_023	G	Sav	S	G	1	-	2	2	-	2	bcu/bcu
Gono_2002-09-10_024	G	Mop or Sav	S	G	1	-	1	1	-	1	bcu/+ (Sav)	bcu/+ (hybrid-For/Sav), bc/u (Mop) or b/cu (Sav)
Gono_2002-09-10_025	G	Sav	S	G	2	-	2	2	-	2	bcu/bcu
Gono_2002-09-10_026	G	Sav	S	G	2	-	-	2	-	2	cu/cu
Gono_2002-09-10_027	G	cannot read	S	G
Gono_2002-09-10_028	G	cannot read	S	G
Gono_2002-09-10_029	G	undecided	S	G	1	-	-	-	-	-	+/+S (hybrid-For/Sav)	+/+M (hybrid-For/Mop)
Gono_2002-09-10_030	G	cannot read	S	G
Gono_2002-09-10_031	G	cannot read	S	G
Gono_2002-09-10_032	G	Mop or Sav	S	G	2	-	1	1	-	1	bcu/+ (Sav)	bc/u (Mop), b/cu (Sav), bu/c (hybrid-Mop/Sav)
Gono_2002-09-10_033	G	Sav	S	G	?	-	2	1	-	1	bcu/b
Gono_2002-09-10_034	G	cannot read	S	G
Gono_2002-09-10_035	G	cannot read	S	G
Gono_2002-09-10_036	G	cannot read	S	G
Gono_2002-09-10_037	G	cannot read	S	G
Gono_2002-09-10_038	G	cannot read	S	G
Gono_2002-09-10_039	G	Sav	S	G	?	-	2	1	-	1	bcu/b
Gono_2002-09-10_040	G	cannot read	S	G
Gono_2002-09-10_041	G	Sav	S	G	1	-	1	-	-	-	b/+	b/+ (hybrid-For/Sav)
Gono_2002-09-10_042	G	Sav	S	G	1	-	1	-	-	-	b/+	b/+ (hybrid-For/Sav)
Gono_2002-09-10_043	G	Mop or Sav	S	G	1	-	1	1	-	1	bcu/+ (Sav)	bcu/+ (hybrid-For/Sav), bc/u (Mop) or b/cu (Sav)
Gono_2002-09-10_044	G	Sav	S	G	2	-	1	-	-	-	b/+	b/+ (hybrid-Mop/Sav)
Gono_2002-09-10_045	G	cannot read	S	G
Gono_2002-09-10_046	G	cannot read	S	G
Gono_2002-09-10_047	G	cannot read	S	G
Gono_2002-09-10_048	G	Mop or Sav	S	G	1	-	1	1	-	1	bcu/+ (Sav)	bcu/+ (hybrid-For/Sav), bc/u (Mop) or b/cu (Sav)
Gono_2002-09-10_050	G	cannot read	S	G
Gono_2002-09-10_051	G	cannot read	S	G
Gono_2002-09-10_052	G	cannot read	S	G
Gono_2002-09-10_053	G	undecided	S	G	1	-	-	-	-	-	+/+S (hybrid-For/Sav)	+/+M (hybrid-For/Mop)
Gono_2002-09-10_054	G	Sav	S	G	1	-	2	-	-	-	b/b
Gono_2002-09-10_055	G	Mop or Sav	S	G	1	-	1	1	-	1	bcu/+ (Sav)	bcu/+ (hybrid-For/Sav), bc/u (Mop) or b/cu (Sav)
Gono_2002-09-10_056	G	Mop or Sav	S	G	2	-	1	1	-	1	bcu/+ (Sav)	bc/u (Mop), b/cu (Sav), bu/c (hybrid-Mop/Sav)
Gono_2002-09-10_057	G	cannot read	S	G
Gono_2002-09-10_058	G	Mop or Sav	S	G	2	-	1	1	-	1	bcu/+ (Sav)	bc/u (Mop), b/cu (Sav), bu/c (hybrid-Mop/Sav)
Gono_2002-09-10_059	G	undecided	S	G	2	-	-	-	1	1	d/u (Mop or hybrid-Mop/Sav)	du/+ (Mop or hybrid-Mop/Sav)
Gono_2002-09-10_060	G	hybrid-Mop/Sav	S	G	2	-	1	-	1	1	bu/d	b/du, bd/u, bdu/+
Gono_2002-09-10_061	G	undecided	S	G	1	-	-	1	1	1	cu/d	cdu/+, c/du
Gono_2002-09-10_062	G	Sav	S	G	1	-	2	-	-	-	b/b
Gono_2002-09-10_063	G	Sav	S	G	2	-	-	1	-	1	cu/+	cu/+ (hybrid-Mop/Sav)
Gono_2002-09-10_064	G	cannot read	S	G
Gono_2002-09-10_065	G	Sav	S	G	2	-	2	-	-	-	b/b
Gono_2002-09-10_066	G	cannot read	S	G
Gono_2002-09-10_067	G	Sav	S	G	2	-	2	2	-	2	bcu/bcu
Gono_2002-09-10_068	G	Mop or Sav	S	G	2	-	1	1	-	1	bcu/+ (Sav)	bc/u (Mop), b/cu (Sav), bu/c (hybrid-Mop/Sav)
Gono_2002-09-10_069	G	Mop or Sav	S	G	?	-	1	1	-	1	bcu/+	bc/u, b/cu
Gono_2002-09-10_070	G	Sav	S	G	2	-	2	-	-	-	b/b
Gono_2002-09-10_071	G	cannot read	S	G
Gono_2002-09-10_072	G	Sav	S	G	2	-	2	-	-	-	b/b
Gono_2002-09-10_073	G	cannot read	S	G
Gono_2002-09-10_074	G	cannot read	S	G
Gono_2002-09-10_075	G	cannot read	S	G
Gono_2002-09-10_076	G	cannot read	S	G
Gono_2002-09-10_077	G	cannot read	S	G
Gono_2002-09-10_078	G	cannot read	S	G
Kalao_2004-09-19_027	G	Mop	M	G	2	-	2	2	-	-	bc/bc
Kalao_2004-09-19_032	G	Mop	M	G	2	-	1	1	-	-	bc/+	bc/+S (hybrid-Mop/Sav), b/c (Sav)
Kalao_2004-09-19_038	G	Mop	M	G	2	-	1	1	-	-	bc/+	bc/+S (hybrid-Mop/Sav), b/c (Sav)
Kalao_2004-09-19_046	G	Mop or Sav	M	G	2	-	1	1	-	1	bcu/+ (Sav)	bc/u (Mop), b/cu (Sav), bu/c (hybrid-Mop/Sav)
Kalao_2004-09-19_048	G	Mop	M	G	2	-	2	2	-	-	bc/bc
Kalao_2004-09-19_132	G	Mop	M	G	2	-	2	2	-	-	bc/bc
Kalao_2004-09-19_152	G	Mop	M	G	?	-	2	2	-	-	bc/bc
Kalao_2004-09-19_163	G	cannot read	M	G
Kalao_2004-09-19_170	G	Mop	M	G	2	-	2	2	-	-	bc/bc
Kalao_2004-09-19_208	G	Mop	M	G	2	-	2	2	-	-	bc/bc
Kalao_2004-09-19_211	G	Mop	M	G	2	-	2	2	-	-	bc/bc
Kalao_2004-09-19_213	G	Mop	M	G	2	-	2	2	-	-	bc/bc
Kalao_2004-09-19_223	G	cannot read	no amplification	G
Kalao_2008-08-20_024	G	Mop	M		2	-	2	2	-	-	2Rbc/bc
Kalao_2008-08-20_050	G	Mop	M		2	-	2	2	-	-	2Rbc/bc
Kalao_2008-08-20_060	G	Mop or Sav	M		2	-	1	1	-	1	2Rbc/u
Kalao_2008-08-20_069	G	Mop or Sav	M		2	-	1	1	-	1	2Rbc/u
Kela_2006-10-11_001	G	undecided	M	G	1	-	1	1	-	-	bc/+ (Mop)	b/c(Sav) or bc/+ (hybrid-For/Mop)
Kela_2006-10-11_002	G	Bam	S	G	2	2	1	2	-	2	jbcu/jcu
Kela_2006-10-11_003	G	Sav	S	G	1	-	2	-	-	-	-2---	b/b
Kela_2006-10-11_004	G	Mop	M	G	2	-	2	2	-	-	-22--	bc/bc
Kela_2006-10-11_006	G	Bam	S	G	2	2	1	2	-	2	jbcu/jcu
Kela_2006-10-11_007	G	Bam	S	G	2	2	2	2	-	2	jbcu/jbcu
Kela_2006-10-11_008	G	undecided	M	G	1	-	1	1	-	-	bc/+ (Mop)	b/c(Sav) or bc/+ (hybrid-For/Mop)
Kela_2006-10-11_009	G	Mop	M	G	2	-	-	-	-	1	u/+
Kela_2006-10-11_012	G	Mop	M	G	1	-	-	-	-	2	u/u
Kela_2006-10-11_013	G	cannot read	M	G
Kela_2006-10-11_014	G	Sav	cannot read	G	2	-	2	-	-	-	b/b
Kela_2006-10-11_015	G	Mop or Sav	M	G	2	-	1	1	-	1	bcu/+ (Sav)	bc/u (Mop), b/cu (Sav), bu/c (hybrid-Mop/Sav)
Kela_2006-10-11_016	G	Sav	S	G	2	-	2	-	-	-	b/b
Kela_2006-10-11_017	G	cannot read	M	?
Kela_2006-10-11_018	G	hybrid-Bam/Sav	S	G	2	2	1	1	-	1	jbcu/j	jcu/jb
Kela_2006-10-11_019	G	Bam	S	G	2	2	1	2	-	2	jbcu/jcu
Kela_2006-10-11_020	G	cannot read	M	?
Kela_2006-10-11_021	G	Bam	S	G	2	2	1	2	-	2	jbcu/jcu
Kela_2006-10-11_022	G	undecided	S	G	2	-	1	1	1	-	bcd/+	b/cd, bc/d
Kela_2006-10-11_023	G	Bam	M	G	2	2	-	2	-	2	jcu/jcu
Kela_2006-10-11_024	G	Bam	S	G	2	2	2	2	-	2	jbcu/jbcu
Kela_2006-10-11_025	G	Bam	S	G	2	2	1	2	-	2	jbcu/jcu
Kela_2006-10-11_026	G	Mop or Sav	M	G	2	-	1	1	-	1	bcu/+ (Sav)	bc/u (Mop), b/cu (Sav), bu/c (hybrid-Mop/Sav)
Kela_2006-10-11_027	G	Bam	S	G	2	2	1	2	-	2	jbcu/jcu
Kela_2006-10-11_028	G	Mop	M	G	2	-	2	2	-	-	-22--	bc/bc
Kela_2006-10-11_029	G	Bam	S	G	2	2	-	2	-	2	jcu/jcu
Kela_2006-10-11_030	G	Bam	S	G	2	2	-	2	-	2	jcu/jcu
Kela_2006-10-11_031	G	Bam	S	G	2	2	1	2	-	2	jbcu/jcu
Kela_2006-10-11_032	G	cannot read	M	?
Kela_2006-10-11_033	G	Mop or Sav	M	G	2	-	1	1	-	1	bcu/+ (Sav)	bc/u (Mop), b/cu (Sav), bu/c (hybrid-Mop/Sav)
Kela_2006-10-11_034	G	Bam	cannot read	G	2	2	2	2	-	2	jbcu/jbcu
Kela_2006-10-11_035	G	cannot read	S	?
Kela_2006-10-11_036	G	cannot read	S	?
Kela_2006-10-11_037	G	Bam	S	G	2	2	2	2	-	2	jbcu/jbcu
Kela_2006-10-11_038	G	Mop or Sav	S	G	2	-	1	1	-	1	bcu/+ (Sav)	bc/u (Mop), b/cu (Sav), bu/c (hybrid-Mop/Sav)
Kela_2006-10-11_039	G	Mop or Sav	M	G	2	-	1	1	-	1	bcu/+ (Sav)	bc/u (Mop), b/cu (Sav), bu/c (hybrid-Mop/Sav)
Kela_2006-10-11_040	G	Bam	S	G	2	2	1	2	-	2	jbcu/jcu
Kela_2006-10-11_041	G	Bam	S	G	2	2	-	2	-	2	jcu/jcu
Kela_2006-10-11_043	G	Bam	S	G	2	2	1	2	-	2	jbcu/jcu
Kela_2006-10-11_044	G	Bam	S	G	2	2	1	2	-	2	jbcu/jcu
Kela_2006-10-11_045	G	Mop or Sav	M	G	2	-	1	1	-	1	bcu/+ (Sav)	bc/u (Mop), b/cu (Sav), bu/c (hybrid-Mop/Sav)
Kela_2006-10-11_046	G	Mop	M	G	2	-	1	1	-	-	bc/+	bc/+S (hybrid-Mop/Sav), b/c (Sav)
Kela_2006-10-11_047	G	undecided	S	G	1	1	1	1	-	1	jbcu/+	j/bcu, jb/cu, jc/bu, jcu/b
Kela_2006-10-11_048	G	Bam	S	G	2	2	1	2	-	2	jbcu/jcu
Kela_2006-10-11_049	G	Mop or Sav	M	G	2	-	1	1	-	1	bcu/+ (Sav)	bc/u (Mop), b/cu (Sav), bu/c (hybrid-Mop/Sav)
Kela_2006-10-11_050	G	Bam	S	G	2	2	-	2	-	2	jcu/jcu
Kela_2006-10-11_051	G	Mop	M	G	2	-	2	2	-	-	-22--	bc/bc
Kela_2006-10-11_052	G	Bam	S	G	2	2	2	2	-	2	jbcu/jbcu
Kela_2006-10-11_053	G	Bam	S	G	2	2	1	2	-	2	jbcu/jcu
Kela_2006-10-11_054	G	Sav	S	G	1	-	1	-	-	-	b/+	b/+ (hybrid-For/Sav)
Kela_2006-10-11_055	G	Mop or Sav	M	G	2	-	2	1	-	1	bcu/b (Sav)	bc/bu (Mop)
Kela_2006-10-11_056	G	Bam	S	G	2	2	2	2	-	2	jbcu/jbcu
Kela_2006-10-11_057	G	Bam	S	G	2	2	1	2	-	2	jbcu/jcu
Kela_2006-10-11_059	G	Bam	S	G	2	2	-	2	-	2	jcu/jcu
Kela_2006-10-11_060	G	cannot read	S	?
Kela_2006-10-11_062	G	Bam	S	G	2	2	1	2	-	2	jbcu/jcu
Kela_2006-10-11_063	G	Mop	M	G	2	-	-	-	-	1	u/+
Kela_2006-10-11_064	G	Bam	S	G	2	2	1	2	-	2	jbcu/jcu
Kela_2006-10-11_065	G	Bam	S	G	2	2	2	2	-	2	jbcu/jbcu
Kela_2006-10-11_066	G	Sav	S	G	2	-	2	-	-	-	b/b
Kela_2006-10-11_068	G	Bam	S	G	2	2	2	2	-	2	jbcu/jbcu
Kela_2006-10-11_069	G	hybrid-Mop/Sav	M	G	2	-	2	1	-	-	bc/b
Kela_2006-10-11_070	G	Mop or Sav	S	G	2	-	1	1	-	1	bcu/+ (Sav)	bc/u (Mop), b/cu (Sav), bu/c (hybrid-Mop/Sav)
Kela_2006-10-11_071	G	Bam	S	G	2	2	1	2	-	2	jbcu/jcu
Kela_2006-10-11_072	G	Mop	M	G	2	-	1	1	-	-	bc/+	bc/+S (hybrid-Mop/Sav), b/c (Sav)
Kela_2006-10-11_073	G	Bam	S	G	2	2	1	2	-	2	jbcu/jcu
Kela_2006-10-11_074	G	Mop or Sav	M	G	2	-	1	1	-	1	bcu/+ (Sav)	bc/u (Mop), b/cu (Sav), bu/c (hybrid-Mop/Sav)
Kela_2006-10-11_075	G	Bam	S	G	2	2	1	2	-	2	jbcu/jcu
Kela_2006-10-11_076	G	cannot read	S	?
Kela_2006-10-11_077	G	Bam	S	G	2	2	2	2	-	2	jbcu/jbcu
Kela_2006-10-11_078	G	Bam	S	G	2	2	1	2	-	2	jbcu/jcu
Kela_2006-10-11_079	G	undecided	M	G	1	-	1	1	-	-	bc/+ (Mop)	b/c(Sav) or bc/+ (hybrid-For/Mop)
Kela_2006-10-11_080	G	Sav	S	G	2	-	2	-	-	-	b/b
Kela_2006-10-11_082	G	cannot read	S	?
Kela_2006-10-11_083	G	Bam	S	G	2	2	-	2	-	2	jcu/jcu
Kela_2006-10-11_084	G	Sav	S	G	2	-	2	-	-	-	b/b
Kela_2006-10-11_085	G	Bam	S	G	2	2	1	2	-	2	jbcu/jcu
Kela_2006-10-11_086	G	Bam	S	G	2	2	1	2	-	2	jbcu/jcu
Kela_2006-10-11_087	G	Bam	S	G	2	2	-	2	-	2	jcu/jcu
Kela_2006-10-11_088	G	Bam	S	G	2	2	-	2	-	2	jcu/jcu
Kela_2006-10-11_090	G	cannot read	M	?
Kela_2006-10-11_091	G	Bam	S	G	2	2	2	2	-	2	jbcu/jbcu
Kela_2006-10-11_092	G	Bam	S	G	2	2	-	2	-	2	jcu/jcu
Kela_2006-10-11_093	G	cannot read	S	?
Kela_2006-10-11_094	G	cannot read	M	?
Kela_2006-10-11_095	G	cannot read	S	?
Kela_2006-10-11_096	G	Mop or Sav	M	G	2	-	1	1	-	1	bcu/+ (Sav)	bc/u (Mop), b/cu (Sav), bu/c (hybrid-Mop/Sav)
Kela_2006-10-11_097	G	Mop	M	G	2	-	1	1	-	-	bc/+	bc/+S (hybrid-Mop/Sav), b/c (Sav)
Kela_2006-10-11_099	G	Bam	S	G	2	2	-	2	-	2	jcu/jcu
Kela_2006-10-11_100	G	Mop or Sav	M	G	2	-	-	-	-	-	+/+
Kela_2006-10-11_101	G	Bam	S	G	2	2	1	2	-	2	jbcu/jcu
Kela_2006-10-11_102	G	Mop	M	G	2	-	1	1	-	-	bc/+	bc/+S (hybrid-Mop/Sav), b/c (Sav)
Kela_2006-10-11_104	G	cannot read	S	?
Kela_2006-10-11_105	G	Bam	S	G	2	2	1	2	-	2	jbcu/jcu
Kela_2006-10-11_106	G	Sav	S	G	2	-	2	-	-	-	b/b
Kela_2006-10-11_107	G	hybrid-Bam/Sav	S	G	2	2	1	1	-	1	jbcu/j	jcu/jb
Kela_2006-10-11_108	G	Bam	S	G	2	2	1	2	-	2	jbcu/jcu
Kela_2006-10-11_109	G	Bam	S	G	2	2	-	2	-	2	jcu/jcu
Kela_2006-10-11_110	G	cannot read	S	?
Kela_2006-10-11_111	G	Sav	S	G	2	-	2	-	-	-	b/b
Kela_2006-10-11_113	G	cannot read	M	?
Kela_2006-10-11_114	G	Bam	S	G	2	2	-	2	-	2	jcu/jcu
Kela_2006-10-11_115	G	cannot read	S	?
Kela_2006-10-11_116	G	Bam	S	G	2	2	-	2	-	2	jcu/jcu
Kela_2006-10-11_117	G	cannot read	S	?
Kela_2006-10-11_118	G	Bam	S	G	2	2	1	2	-	2	jbcu/jcu
Kela_2006-10-11_119	G	Mop	M	G	2	-	1	1	-	-	bc/+	bc/+S (hybrid-Mop/Sav), b/c (Sav)
Kela_2006-10-11_120	G	Bam	S	G	2	2	1	2	-	2	jbcu/jcu
Kela_2006-10-11_121	G	Bam	S	G	2	2	1	2	-	2	jbcu/jcu
Kela_2006-10-11_122	G	hybrid-Mop/Sav	M	G	2	-	2	1	-	-	bc/b
Kela_2006-10-11_123	G	Bam	S	G	2	2	-	2	-	2	jcu/jcu
Kela_2006-10-11_124	G	undecided	M	G	2	-	1	1	1	-	bcd/+	b/cd, bc/d
Kela_2006-10-11_125	G	cannot read	S	?
Kela_2006-10-11_126	G	Bam	S	G	2	2	-	2	-	2	jcu/jcu
Kela_2006-10-11_127	G	Bam	S	G	2	2	-	2	-	2	jcu/jcu
Kela_2006-10-11_128	G	Mop	M	G	2	-	-	-	-	1	u/+
Kela_2006-10-11_129	G	Bam	S	G	2	2	-	2	-	2	jcu/jcu
Kela_2006-10-11_130	G	Bam	S	G	2	2	-	2	-	2	jcu/jcu
Kela_2006-10-11_131	G	Sav	S	G	2	-	2	-	-	-	b/b
Kela_2006-10-11_132	G	Bam	S	G	2	2	-	2	-	2	jcu/jcu
Kokouna_2002-08-08_001	G	undecided	S	G	1	-	-	-	-	-	+/+S (hybrid-For/Sav)	+/+M (hybrid-For/Mop)
Kokouna_2002-08-08_002	G	cannot read	S	G
Kokouna_2002-08-08_004	G	Mop or Sav	S	G	2	-	-	-	-	-	+/+
Kokouna_2002-08-08_005	G	Sav	S	G	2	-	1	-	-	-	b/+	b/+ (hybrid-Mop/Sav)
Kokouna_2002-08-08_006	G	cannot read	M	G
Kokouna_2002-08-08_007	G	hybrid-Mop/Sav	S	G	1	-	2	1	-	-	bc/b
Kokouna_2002-08-08_008	G	cannot read	S	G
Kokouna_2002-08-08_009	G	Mop or Sav	S	G	1	-	1	1	-	1	bcu/+ (Sav)	bcu/+ (hybrid-For/Sav), bc/u (Mop) or b/cu (Sav)
Kokouna_2002-08-08_010	G	Sav	S	G	2	-	2	-	-	-	b/b
Kokouna_2002-08-08_011	G	cannot read	S	G
Kokouna_2002-08-08_012	G	Sav	S	G	1	-	2	-	-	-	b/b
Kokouna_2002-08-08_013	G	Mop or Sav	S	G	2	-	-	-	-	-	+/+
Kokouna_2002-08-08_014	G	Sav	S	G	1	-	2	-	-	-	b/b
Kokouna_2002-08-08_015	G	cannot read	S	G
Kokouna_2002-08-08_016	G	Sav	S	G	1	-	2	-	-	-	b/b
Kokouna_2002-08-08_017	G	Sav	S	G	2	-	2	-	-	-	b/b
Kokouna_2002-08-08_018	G	Sav	S	G	2	-	1	-	-	-	b/+	b/+ (hybrid-Mop/Sav)
Kokouna_2002-08-08_019	G	Mop or Sav	S	G	2	-	1	1	-	1	bcu/+ (Sav)	bc/u (Mop), b/cu (Sav), bu/c (hybrid-Mop/Sav)
Kokouna_2002-08-08_020	G	Sav	S	G	2	-	2	-	1	-	bd/b
Kokouna_2002-08-08_021	G	Sav	S	G	2	-	2	-	-	-	b/b
Kokouna_2002-08-08_022	G	cannot read	S	G
Kokouna_2002-08-08_023	G	Sav	S	G	1	-	2	-	-	-	b/b
Kokouna_2002-08-08_024	G	Sav	S	G	2	-	1	-	-	-	b/+	b/+ (hybrid-Mop/Sav)
Kokouna_2002-08-08_025	G	cannot read	S	G
Kokouna_2002-08-08_026	G	cannot read	S	G
Kokouna_2002-08-08_027	G	cannot read	S	G
Kokouna_2002-08-08_028	G	cannot read	S	G
Kokouna_2002-08-08_029	G	Mop or Sav	S	G	1	-	1	1	-	1	bcu/+ (Sav)	bcu/+ (hybrid-For/Sav), bc/u (Mop) or b/cu (Sav)
Kokouna_2002-08-08_030	G	Sav	S	G	2	-	1	-	-	-	b/+	b/+ (hybrid-Mop/Sav)
Kokouna_2002-08-08_031	G	Sav	S	G	2	-	1	-	-	-	b/+	b/+ (hybrid-Mop/Sav)
Kokouna_2002-08-08_032	G	cannot read	S	G
Kokouna_2002-08-08_033	G	Sav	S	G	2	-	1	-	-	-	b/+	b/+ (hybrid-Mop/Sav)
Kokouna_2002-08-08_034	G	Mop or Sav	S	G	2	-	-	-	-	-	+/+
Kokouna_2002-08-08_035	G	Sav	S	G	2	-	1	-	-	-	b/+	b/+ (hybrid-Mop/Sav)
Kokouna_2002-08-08_036	G	Sav	S	G	2	-	2	-	-	-	b/b
Kokouna_2002-08-08_037	G	cannot read	S	G
Kokouna_2002-08-08_038	G	Sav	S	G	1	-	2	-	-	-	b/b
Kokouna_2002-08-08_039	G	cannot read	hybrid	G
Kokouna_2002-08-08_040	G	cannot read	S	G
Kokouna_2002-08-08_041	G	Sav	S	G	1	-	2	-	-	-	b/b
Kokouna_2002-08-08_043	G	Sav	S	G	?	-	2	-	-	-	b/b
Kokouna_2002-08-08_044	G	Sav	M	G	1	-	2	-	-	-	b/b
Kokouna_2002-08-08_045	G	Sav	S	G	2	-	1	-	-	-	b/+	b/+ (hybrid-Mop/Sav)
Kokouna_2002-08-08_046	G	Sav	S	G	2	-	2	-	-	-	b/b
Kokouna_2002-08-08_047	G	cannot read	S	G
Kokouna_2002-08-08_048	G	cannot read	S	G
Kokouna_2002-08-08_049	G	cannot read	M	G
Kokouna_2002-08-08_050	G	Sav	S	G	2	-	2	-	-	-	b/b
Kokouna_2002-08-08_052	G	cannot read	S	G
Kokouna_2002-08-08_053	G	Sav	S	G	2	-	2	-	-	-	b/b
Kokouna_2002-08-08_054	G	cannot read	S	G
Kokouna_2002-08-08_055	G	Sav	S	G	1	-	2	-	-	-	b/b
Kokouna_2002-08-08_056	G	Sav	S	G	?	-	-	1	-	1	cu/+
Kokouna_2002-08-08_057	G	cannot read	M	G
Kokouna_2002-08-08_058	G	undecided	S	G	?	-	-	1	?	-	cu/+
Kokouna_2002-08-08_059	G	cannot read	S	G
Kokouna_2002-08-08_060	G	cannot read	S	G
Kokouna_2002-08-08_061	G	cannot read	S	G
Kokouna_2002-08-08_062	G	Sav	S	G	2	-	2	-	-	-	b/b
Kokouna_2002-08-08_063	G	Sav	S	G	2	-	1	-	-	-	b/+	b/+ (hybrid-Mop/Sav)
Kokouna_2002-08-08_064	G	cannot read	S	G
Kokouna_2002-08-08_065	G	Sav	S	G	?	-	2	-	-	-	b/b
Kokouna_2002-08-08_066	G	cannot read	S	G
Kokouna_2002-08-08_067	G	Mop or Sav	S	G	2	-	1	1	-	1	bcu/+ (Sav)	bc/u (Mop), b/cu (Sav), bu/c (hybrid-Mop/Sav)
Kokouna_2002-08-08_068	G	Mop or Sav	S	G	2	-	1	1	-	1	bcu/+ (Sav)	bc/u (Mop), b/cu (Sav), bu/c (hybrid-Mop/Sav)
Kokouna_2002-08-08_069	G	cannot read	S	G
Kokouna_2002-08-08_070	G	Sav	S	G	2	-	2	-	-	-	b/b
Kokouna_2002-08-08_071	G	cannot read	S	G
Kokouna_2002-08-08_072	G	cannot read	S	G
Kokouna_2002-08-08_073	G	cannot read	S	G
Kokouna_2002-08-08_074	G	Sav	S	G	2	-	2	-	-	-	b/b
Kokouna_2002-08-08_075	G	cannot read	S	G
Kokouna_2002-08-08_076	G	cannot read	S	G
Kokouna_2002-08-08_077	G	cannot read	S	G
Kokouna_2002-08-08_078	G	Sav	M	G	2	-	2	-	-	-	b/b
Kokouna_2002-08-08_079	G	cannot read	S	G
Kokouna_2002-08-08_080	G	cannot read	hybrid	G
Kokouna_2002-08-08_081	G	cannot read	S	G
Kokouna_2002-08-08_082	G	Mop or Sav	M	G	2	-	-	-	-	-	+/+
Kokouna_2002-08-08_083	G	Sav	S	G	1	-	2	-	-	-	b/b
Kokouna_2002-08-08_085	G	cannot read	S	G
Kokouna_2002-08-08_086	G	Mop or Sav	S	G	2	-	1	1	-	1	bcu/+ (Sav)	bc/u (Mop), b/cu (Sav), bu/c (hybrid-Mop/Sav)
Kokouna_2002-08-08_087	G	cannot read	S	G
Kokouna_2002-08-08_088	G	cannot read	S	G
Kokouna_2002-08-08_089	G	cannot read	S	G
Kokouna_2002-08-08_090	G	Sav	S	G	2	-	2	-	-	-	b/b
Kokouna_2002-08-08_091	G	Sav	S	G	1	-	2	-	-	-	b/b
Kokouna_2002-08-08_092	G	cannot read	S	G
Kokouna_2002-08-08_093	G	cannot read	S	G
Kokouna_2002-08-08_094	G	Sav	S	G	2	-	2	-	-	-	b/b
Kokouna_2002-08-08_095	G	cannot read	S	G
Kokouna_2002-08-08_096	G	Mop or Sav	S	G	?	-	1	1	-	1	bcu/+	bc/u, b/cu
Kokouna_2002-08-08_097	G	cannot read	S	G
Kokouna_2002-08-08_098	G	cannot read	S	G
Kokouna_2002-08-08_099	G	Sav	S	G	2	-	1	-	-	-	b/+	b/+ (hybrid-Mop/Sav)
Kokouna_2002-08-08_100	G	Sav	S	G	2	-	1	-	-	-	b/+	b/+ (hybrid-Mop/Sav)
Kokouna_2002-08-08_101	G	Sav	S	G	2	-	2	-	-	-	b/b
Kokouna_2002-08-08_102	G	cannot read	S	G
Kokouna_2002-08-08_103	G	Sav	S	G	2	-	2	-	-	-	b/b
Kokouna_2002-08-08_104	G	cannot read	S	G
Kokouna_2002-08-08_105	G	Sav	S	G	?	-	2	-	-	-	b/b
Kokouna_2002-08-08_106	G	cannot read	S	G
Kokouna_2002-08-08_107	G	Sav	S	G	2	-	2	-	-	-	b/b
Kokouna_2003-09-12_001	G	Sav	S	G	2	-	2	-	-	-	b/b
Kokouna_2003-09-12_002	G	Sav	S	G	2	-	2	-	-	-	b/b
Kokouna_2003-09-12_004	G	Sav	S	G	2	-	2	-	-	-	b/b
Kokouna_2003-09-12_005	G	Sav	S	G	2	-	-	2	-	2	cu/cu
Kokouna_2003-09-12_006	G	Mop	M	G	2	-	2	2	-	-	bc/bc
Kokouna_2003-09-12_007	G	cannot read	S	G
Kokouna_2003-09-12_008	G	cannot read	S	G
Kokouna_2003-09-12_009	G	Sav	S	G	2	1	2	-	-	-	jb/b
Kokouna_2003-09-12_010	G	Sav	S	G	2	-	2	-	-	-	b/b
Kokouna_2003-09-12_011	G	hybrid-Mop/Sav		G	2	-	2	1	-	-	bc/b
Kokouna_2003-09-12_012	G	Sav	S	G	2	-	1	-	-	-	b/+	b/+ (hybrid-Mop/Sav)
Kokouna_2003-09-12_013	G	cannot read		G
Kokouna_2003-09-12_014	G	hybrid-Mop/Sav	S	G	2	-	2	1	1	-	bcd/b	bc/bd
Kokouna_2003-09-12_015	G	Sav	S	G	2	-	2	-	-	-	b/b
Kokouna_2003-09-12_016	G	Sav	S	G	2	-	2	-	-	-	b/b
Kokouna_2003-09-12_017	G	cannot read	S	G
Kokouna_2003-09-12_018	G	Sav	S	G	2	-	2	-	-	-	b/b
Kokouna_2003-09-12_019	G	Sav	S			-	2	-	-	-	b/b
Kokouna_2003-09-12_020	G	Bam	S	G	2	2	-	2	-	2	jcu/jcu
Kokouna_2003-09-12_021	G	Mop or Sav	S	G	2	-	1	1	-	1	bcu/+ (Sav)	bc/u (Mop), b/cu (Sav), bu/c (hybrid-Mop/Sav)
Kokouna_2003-09-12_022	G	Sav	S	G	2	-	2	-	-	-	b/b
Kokouna_2003-09-12_023	G	Bam	S	G	2	2	1	2	-	2	jbcu/jcu
Kokouna_2003-09-12_024	G	cannot read	S	G
Kokouna_2003-09-12_025	G	Sav	S	G	2	-	1	-	-	-	b/+	b/+ (hybrid-Mop/Sav)
Kokouna_2003-09-12_026	G	Sav	S	G	2	-	2	-	-	-	b/b
Kokouna_2003-09-12_027	G	Sav	S	G	2	-	2	-	-	-	b/b
Kokouna_2003-09-12_028	G	Sav	S	G	2	-	1	-	-	-	b/+	b/+ (hybrid-Mop/Sav)
Kokouna_2003-09-12_029	G	Sav	S			-	1	-	-	-	b/+
Kokouna_2003-09-12_030	G	Sav	S	G	2	-	2	-	-	-	b/b
Kokouna_2003-09-12_031	G	Sav	S	G	2	-	1	-	-	-	b/+	b/+ (hybrid-Mop/Sav)
Kokouna_2003-09-12_032	G	Sav	S	G	2	-	2	-	-	-	b/b
Kokouna_2003-09-12_033	G	Sav	S	G	2	-	2	-	-	-	b/b
Kokouna_2003-09-12_034	G	Sav	S	G	2	-	2	-	-	-	b/b
Kokouna_2003-09-12_035	G	Mop or Sav	S	G	2	-	1	1	-	1	bcu/+ (Sav)	bc/u (Mop), b/cu (Sav), bu/c (hybrid-Mop/Sav)
Kokouna_2003-09-12_036	G	Mop or Sav	S	G	2	-	1	1	-	1	bcu/+ (Sav)	bc/u (Mop), b/cu (Sav), bu/c (hybrid-Mop/Sav)
Kokouna_2003-09-12_037	G	Mop or Sav	S	G	2	-	1	1	-	1	bcu/+ (Sav)	bc/u (Mop), b/cu (Sav), bu/c (hybrid-Mop/Sav)
Kokouna_2003-09-12_038	G	Sav	S	G	2	-	2	-	-	-	b/b
Kokouna_2003-09-12_039	G	Sav	hybrid	G	1	-	2	-	-	-	b/b
Kokouna_2003-09-12_040	G	Sav	S	G	1	-	2	-	-	-	b/b
Kokouna_2003-09-12_041	G	Sav	S	G	2	-	2	-	-	-	b/b
Kokouna_2003-09-12_043	G	Sav	S	G	2	-	2	-	-	-	b/b
Kokouna_2003-09-12_044	G	Sav	M	G	1	-	1	-	-	-	b/+	b/+ (hybrid-For/Sav)
Kokouna_2003-09-12_045	G	Sav	S	G	2	-	2	-	-	-	b/b
Kokouna_2003-09-12_046	G	Sav	S	G	2	-	2	-	-	-	b/b
Kokouna_2003-09-12_047	G	Bam	S	G	2	2	-	2	-	2	jcu/jcu
Kokouna_2003-09-12_048	G	Mop or Sav	S	G	2	-	1	1	-	1	bcu/+ (Sav)	bc/u (Mop), b/cu (Sav), bu/c (hybrid-Mop/Sav)
Kokouna_2003-09-12_049	G	Sav	M			-	1	-	-	-	b/+
Kokouna_2003-09-12_050	G	Sav	S	G	2	-	2	-	-	-	b/b
Kokouna_2003-09-12_052	G	Sav	S	G	2	-	2	-	-	-	b/b
Kokouna_2003-09-12_053	G	cannot read	S	G
Kokouna_2003-09-12_054	G	Sav	S	G	2	-	2	-	-	-	b/b
Kokouna_2003-09-12_055	G	Mop or Sav	S	G	2	-	1	1	-	1	bcu/+ (Sav)	bc/u (Mop), b/cu (Sav), bu/c (hybrid-Mop/Sav)
Kokouna_2003-09-12_056	G	Sav	S			-	2	-	-	-	b/b
Kokouna_2003-09-12_057	G	Sav	M	G	2	-	1	-	-	-	b/+	b/+ (hybrid-Mop/Sav)
Kokouna_2003-09-12_058	G	Sav	S	G	2	-	2	-	-	-	b/b
Kokouna_2003-09-12_059	G	Sav	S	G	2	-	1	-	-	-	b/+	b/+ (hybrid-Mop/Sav)
Kokouna_2003-09-12_060	G	Sav	S	G	2	-	1	-	-	-	b/+	b/+ (hybrid-Mop/Sav)
Kokouna_2003-09-12_061	G	Sav	S	G	2	-	2	-	-	-	b/b
Kokouna_2003-09-12_062	G	Sav	S	G	2	-	2	-	-	-	b/b
Kokouna_2003-09-12_063	G	Sav	S	G	2	-	1	-	-	-	b/+	b/+ (hybrid-Mop/Sav)
Kokouna_2003-09-12_064	G	Sav	S	G	2	-	2	-	-	-	b/b
Kokouna_2003-09-12_065	G	Mop or Sav	S	G	2	-	1	1	-	1	bcu/+ (Sav)	bc/u (Mop), b/cu (Sav), bu/c (hybrid-Mop/Sav)
Kokouna_2003-09-12_066	G	Sav	S			-	1	-	-	-	b/+
Kokouna_2003-09-12_067	G	Mop or Sav	S	G	2	-	-	-	-	-	+/+
Kokouna_2003-09-12_068	G	Mop or Sav	S	G	2	-	1	1	-	1	bcu/+ (Sav)	bc/u (Mop), b/cu (Sav), bu/c (hybrid-Mop/Sav)
Kokouna_2003-09-12_069	G	Mop or Sav				-	1	1	-	1	bcu/+	bc/u, b/cu
Kokouna_2003-09-12_070	G	cannot read		G
Kokouna_2003-09-12_071	G	Sav		G	1	-	2	-	-	-	b/+
Kokouna_2003-09-12_072	G	Mop or Sav		G	2	-	1	1	-	1	bcu/+ (Sav)	bc/u (Mop), b/cu (Sav), bu/c (hybrid-Mop/Sav)
Kokouna_2003-09-12_073	G	Sav	S	G	2	-	2	-	-	-	b/b
Kokouna_2003-09-12_074	G	cannot read		G
Kokouna_2003-09-12_075	G	undecided	S	G	2	1	1	-	-	-	jbt/+	j/bt, jt/b
Kokouna_2003-09-12_076	G	Sav	S	G	2	-	2	-	-	-	b/b
Kokouna_2003-09-12_077	G	Mop or Sav	S			-	-	-	-	-	+/+
Kokouna_2003-09-12_078	G	cannot read		G
Kokouna_2003-09-12_079	G	cannot read		G
Kokouna_2003-09-12_080	G	Sav	hybrid	G	2	-	2	-	-	-	b/b
Kokouna_2003-09-12_081	G	Sav		G	2	-	2	-	-	-	b/b
Kokouna_2003-09-12_082	G	Sav	M			-	2	-	-	-	b/b
Kokouna_2003-09-12_083	G	cannot read		G
Kokouna_2003-09-12_085	G	Mop or Sav	S	G	2	-	1	1	-	1	bcu/+ (Sav)	bc/u (Mop), b/cu (Sav), bu/c (hybrid-Mop/Sav)
Kokouna_2003-09-12_086	G	Sav	S	G	2	-	2	-	-	-	b/b
Kokouna_2003-09-12_087	G	Sav	S	G	2	-	1	-	-	-	b/+	b/+ (hybrid-Mop/Sav)
Kokouna_2003-09-12_088	G	Sav	S			-	2	-	-	-	b/b
Kokouna_2003-09-12_089	G	cannot read	S	G
Kokouna_2003-09-12_090	G	Sav	S	G	2	-	2	-	-	-	b/b
Kokouna_2003-09-12_091	G	Sav	S	G	2	-	1	-	-	-	b/+	b/+ (hybrid-Mop/Sav)
Kokouna_2003-09-12_092	G	Sav	S	G	2	-	2	-	-	-	b/b
Kokouna_2003-09-12_093	G	cannot read	S	G
Kokouna_2003-09-12_094	G	Mop	S	G	2	-	1	1	-	-	bc/+	bc/+S (hybrid-Mop/Sav), b/c (Sav)
Kokouna_2003-09-12_095	G	Sav	S	G	2	-	2	-	-	-	b/b
Kokouna_2003-09-12_096	G	Bam	S	G	2	2	1	2	-	2	jbcu/jcu
Kokouna_2003-09-12_097	G	cannot read	S	G
SEBE_2008-08-21_001	G		S		2	-	1	-	1	-	2Rb/d
SEBE_2008-08-21_005	G		S		2	-	2	-	1	-	2Rbd/b
SEBE_2008-08-21_008	G		S		1	1	2	-	-	-	2Rjb/b
SEBE_2008-08-21_014	G	Sav	S		2	-	1	-	-	-	2Rb/+
SEBE_2008-08-21_024	G	Sav	S		1	-	-	1	-	1	2Rcu/+
SEBE_2008-08-21_028	G	hybrid	S		1	1	1	1	-	1	2Rjbcu/+
SEBE_2008-08-21_035	G	Mop or Sav	S		2	-	1	1	-	1	2Rb/cu
SEBE_2008-08-21_048	G		S		2	1	-	-	1	-	2Rjd/+
SEBE_2008-08-21_056	G	Mop or Sav	S		2	-	1	1	-	1	2Rb/cu
SEBE_2008-08-21_058	G		S		2	-	1	1	1	1	2Rbcdu/+
SEBE_2008-08-21_059	G	Sav	S		2	-	1	-	-	-	2Rb/+
SEBE_2008-08-21_060	G		S		2	1	1	-	-	-	2Rjb/+
SEBE_2008-08-21_062	G		S		2	1	1	-	1	-	2Rjb/d
SEBE_2008-08-21_063	G	Sav	S		2	-	2	-	-	-	2Rb/b
SEBE_2008-08-21_064	G		S		2	1	1	1	1	-	2Rjbcd16A-17B/j
SEBE_2008-08-21_066	G	Sav	S		2	-	2	-	-	-	2Rb/b
SEBE_2008-08-21_068	G	Sav	S		2	-	1	-	-	-	2Rb/+
SEBE_2008-08-21_069	G		S		2	1	1	-	1	-	2Rjd/b
SEBE_2008-08-21_070	G	Sav	S		2	-	2	-	-	-	2Rb/b
SEBE_2008-08-21_071	G		S		2	1	2	-	1	-	2Rjb/bd
SEBE_2008-08-21_073	G		S		2	-	2	-	1	-	2Rbd17B-16A/b
SEBE_2008-08-21_074	G	hybrid	S		2	1	1	1	-	1	2Rbcu/j
SEBE_2008-08-21_075	G	Sav	S		2	-	1	-	-	-	2Rb/+
SEBE_2008-08-21_076	G	Sav	S		2	-	2	-	-	-	2Rb/b
SEBE_2008-08-21_078	G	Sav	S		1	-	2	-	-	-	2Rb/b
SEBE_2008-08-21_079	G	Sav	S		2	-	1	-	-	-	2Rb/+
SEBE_2008-08-21_086	G	Mop or Sav	S		1	-	-	-	-	-	2R+/+
SEBE_2008-08-21_088	G	Sav	S		1	-	2	-	-	-	2Rb/b
SEBE_2008-08-23_169	G		S		2	1	1	-	1	-	2Rjbd/+
SEBE_2008-08-23_170	G	Sav	S		1	-	1	-	-	-	2Rb/+
SEBE_2008-08-23_177	G	Sav	S		2	-	1	-	-	-	2Rb/+
SEBE_2008-08-23_181	G		S		2	1	1	-	1	-	2Rb/jd17B-16A
SEBE_2008-08-23_182	G	Sav	S		1	-	2	-	-	-	2Rb/b
SEBE_2008-08-23_185	G		S		2	1	2	-	1	-	2R bj/db
SEBE_2008-08-23_186	G	Sav	S		1	-	1	-	-	-	2Rb/+
SEBE_2008-08-23_187	G	Mop or Sav	S		2	-	1	1	-	1	2Rbcu/+
SEBE_2008-08-23_188	G	Sav	S		2	-	1	-	-	-	2Rb/+
SEBE_2008-08-23_192	G		S		2	-	1	-	1	-	2Rb/d
SEBE_2008-08-23_193	G	Sav	S		2	-	1	-	-	-	2Rb/+
SEBE_2008-08-23_194	G	Mop or Sav	S		2	-	-	-	-	-	2R+/+
SEBE_2008-08-23_206	G	Mop	S		2	-	1	1	-	-	2Rbc/+
SEBE_2008-08-23_209	G		S
SEBE_2008-08-23_211	G	Sav	S		2	-	1	-	-	-	2Rb/+
Selinkenyi_2002-08-04_001	G	Bam	S	G	2	2	-	2	-	2	jcu/jcu
Selinkenyi_2002-08-04_002	G	Mop or Sav	S	G	2	-	-	-	-	-	+/+
Selinkenyi_2002-08-04_003	G	undecided	M	G	2	-	1	1	1	1	bc/du	bcd/u, bd/cu, bcdu/+, cd/bu
Selinkenyi_2002-08-04_004	G	cannot read	M	G
Selinkenyi_2002-08-04_005	G	Mop	M	G	2	-	2	2	-	-	bc/bc
Selinkenyi_2002-08-04_006	G	cannot read	S	G
Selinkenyi_2002-08-04_007	G	cannot read	M	G
Selinkenyi_2002-08-04_008	G	Bam	S	G	?	2	2	2	-	2	jbcu/jbcu
Selinkenyi_2002-08-04_009	G	Mop	M	G	2	-	1	1	-	-	bc/+	bc/+S (hybrid-Mop/Sav), b/c (Sav)
Selinkenyi_2002-08-04_010	G	Mop	M	G	2	-	2	2	-	-	bc/bc
Selinkenyi_2002-08-04_011	G	cannot read	M	G
Selinkenyi_2002-08-04_012	G	Mop	M	G	2	-	-	-	-	1	u/+
Selinkenyi_2002-08-04_013	G	Mop or Sav	M	G	2	-	1	1	-	1	bcu/+ (Sav)	bc/u (Mop), b/cu (Sav), bu/c (hybrid-Mop/Sav)
Selinkenyi_2002-08-04_014	G	Bam	S	G	?	2	2	2	-	2	jbcu/jbcu
Selinkenyi_2002-08-04_015	G	Mop or Sav	M	G	2	-	-	-	-	-	+/+
Selinkenyi_2002-08-04_016	G	cannot read	M	G
Selinkenyi_2002-08-04_017	G	cannot read	M	G
Selinkenyi_2002-08-04_018	G	Bam	S	G	2	2	-	2	-	2	jcu/jcu
Selinkenyi_2002-08-04_019	G	For	M	G	-	-	-	-	-	-	+/+
Selinkenyi_2002-08-04_021	G	cannot read	M	G
Selinkenyi_2002-08-04_022	G	cannot read	M	G
Selinkenyi_2002-08-04_023	G	cannot read	S	G
Selinkenyi_2002-08-04_024	G	Bam	S	G	2	2	-	2	-	2	jcu/jcu
Selinkenyi_2002-08-04_025	G	cannot read	M	G
Selinkenyi_2002-08-04_027	G	cannot read	M	G
Selinkenyi_2002-08-04_028	G	Mop	M	G	2	-	1	1	-	-	bc/+	bc/+S (hybrid-Mop/Sav), b/c (Sav)
Selinkenyi_2002-08-04_029	G	Mop or Sav	S	G	2	-	1	1	-	1	bcu/+ (Sav)	bc/u (Mop), b/cu (Sav), bu/c (hybrid-Mop/Sav)
Selinkenyi_2002-08-04_030	G	Mop	M	G	2	-	2	2	-	-	bc/bc
Selinkenyi_2002-08-04_031	G	cannot read	S	G
Selinkenyi_2002-08-04_032	G	cannot read	M	G
Selinkenyi_2002-08-04_033	G	cannot read	M	G
Selinkenyi_2002-08-04_034	G	cannot read	M	G
Selinkenyi_2002-08-04_035	G	cannot read	S	G
Selinkenyi_2002-08-04_036	G	cannot read	M	G
Selinkenyi_2002-08-04_037	G	cannot read	M	G
Selinkenyi_2002-08-04_038	G	Mop	M	G	2	-	2	2	-	-	bc/bc
Selinkenyi_2002-08-04_039	G	Mop or Sav	M	G	2	-	1	1	-	1	bcu/+ (Sav)	bc/u (Mop), b/cu (Sav), bu/c (hybrid-Mop/Sav)
Selinkenyi_2002-08-04_040	G	Mop or Sav	M	G	?	-	1	1	-	1	bcu/+	bc/u, b/cu
Selinkenyi_2002-08-04_041	G	cannot read	M	G
Selinkenyi_2002-08-04_042	G	cannot read	S	G
Selinkenyi_2002-08-04_043	G	cannot read	S	G
Selinkenyi_2002-08-04_044	G	cannot read	S	G
Selinkenyi_2002-08-04_045	G	undecided	M	G	2	-	1	1	1	-	bcd/+	b/cd, bc/d
Selinkenyi_2002-08-04_046	G	Mop	M	G	2	-	2	2	-	-	bc/bc
Selinkenyi_2002-08-04_047	G	Mop	M	G	?	-	2	2	-	-	bc/bc
Selinkenyi_2002-08-04_048	G	cannot read	M	G
Selinkenyi_2002-08-04_049	G	Mop	M	G	2	-	2	2	-	-	bc/bc
Selinkenyi_2002-08-04_050	G	hybrid-Bam/Sav	S	G	2	2	-	1	-	1	jcu/j
Selinkenyi_2002-08-04_051	G	Mop	M	G	2	-	2	2	-	-	bc/bc
Selinkenyi_2002-08-04_052	G	Mop	M	G	2	-	-	-	-	1	u/+
Selinkenyi_2002-08-04_053	G	cannot read	M	G
Selinkenyi_2002-08-04_054	G	Bam	no amplification	G	2	2	-	2	-	2	jcu/jcu
Selinkenyi_2002-08-04_055	G	hybrid-Bam/Sav	S	G	2	2	-	1	-	1	jcu/j
Selinkenyi_2002-08-04_056	G	Bam	S	G	2	2	-	2	-	2	jcu/jcu
Selinkenyi_2002-08-04_057	G	cannot read	M	G
Selinkenyi_2002-08-04_058	G	Mop	M	G	2	-	2	2	-	-	bc/bc
Selinkenyi_2002-08-04_059	G	cannot read	M	G
Selinkenyi_2002-08-04_060	G	Mop or Sav	M	G	2	-	-	-	-	-	+/+
Selinkenyi_2002-08-04_061	G	cannot read	S	G
Selinkenyi_2002-08-04_062	G	cannot read	S	G
Selinkenyi_2002-08-04_063	G	cannot read	S	G
Selinkenyi_2002-08-04_064	G	cannot read	S	G
Selinkenyi_2002-08-04_065	G	cannot read	S	G
Selinkenyi_2002-08-04_066	G	Mop or Sav	M	G	2	-	1	1	-	1	bcu/+ (Sav)	bc/u (Mop), b/cu (Sav), bu/c (hybrid-Mop/Sav)
Selinkenyi_2002-08-04_067	G	Sav	S	G	?	-	-	2	-	2	cu/cu
Selinkenyi_2002-08-04_068	G	Mop or Sav	S	G	2	-	1	1	-	1	bcu/+ (Sav)	bc/u (Mop), b/cu (Sav), bu/c (hybrid-Mop/Sav)
Selinkenyi_2002-08-04_069	G	Mop or Sav	M	G	2	-	1	1	-	1	bcu/+ (Sav)	bc/u (Mop), b/cu (Sav), bu/c (hybrid-Mop/Sav)
Selinkenyi_2002-08-04_070	G	cannot read	S	G
Selinkenyi_2002-08-04_071	G	cannot read	M	G
Selinkenyi_2002-08-04_072	G	Mop	M	G	2	-	1	1	-	-	bc/+	bc/+S (hybrid-Mop/Sav), b/c (Sav)
Selinkenyi_2002-08-04_073	G	cannot read	M	G
Selinkenyi_2002-08-04_074	G	Mop	M	G	2	-	-	-	-	1	u/+
Selinkenyi_2002-08-04_075	G	Mop or Sav	M	G	2	-	-	-	-	-	+/+
Selinkenyi_2002-08-04_076	G	Mop or Sav	M	G	?	-	1	1	-	1	bcu/+	bc/u, b/cu
Selinkenyi_2002-08-04_077	G	Bam	S	G	2	2	2	2	-	2	jbcu/jbcu
Selinkenyi_2002-08-04_078	G	cannot read	M	G
Selinkenyi_2002-08-04_079	G	Mop or Sav	M	G	?	-	1	1	-	1	bcu/+	bc/u, b/cu
Selinkenyi_2002-08-04_080	G	cannot read	M	G
Selinkenyi_2002-08-04_081	G	Bam	S	G	2	2	-	2	-	2	jcu/jcu
Selinkenyi_2002-08-04_082	G	Mop	M	G	2	-	2	2	-	-	bc/bc
Selinkenyi_2002-08-04_083	G	Bam	S	G	2	2	-	2	-	2	jcu/jcu
Selinkenyi_2002-08-04_084	G	cannot read	M	G
Selinkenyi_2002-08-04_085	G	Mop	M	G	2	-	2	2	-	-	bc/bc
Selinkenyi_2002-08-04_086	G	Mop	M	G	2	-	1	1	-	-	bc/+	bc/+S (hybrid-Mop/Sav), b/c (Sav)
Selinkenyi_2002-08-04_087	G	Bam	S	G	2	2	-	2	-	2	jcu/jcu
Selinkenyi_2002-08-04_088	G	Mop	M	G	2	-	2	2	-	-	bc/bc
Selinkenyi_2002-08-04_090	G	Mop	M	G	2	-	2	2	-	-	bc/bc
Selinkenyi_2002-08-04_091	G	Bam	S	G	2	2	1	2	-	2	jbcu/jcu
Selinkenyi_2002-08-04_092	G	Bam	S	G	2	2	1	2	-	2	jbcu/jcu
Selinkenyi_2002-08-04_093	G	Mop	M	G	2	-	2	2	-	-	bc/bc
Selinkenyi_2002-08-04_094	G	Mop or Sav	M	G	2	-	1	1	-	1	bcu/+ (Sav)	bc/u (Mop), b/cu (Sav), bu/c (hybrid-Mop/Sav)
Selinkenyi_2002-08-04_095	G	Sav	S	G	1	-	1	-	-	-	b/+	b/+ (hybrid-For/Sav)
Selinkenyi_2002-08-04_096	G	cannot read	M	G
Selinkenyi_2002-08-04_097	G	cannot read	M	G
Selinkenyi_2002-08-04_098	G	Mop or Sav	M	G	2	-	1	1	-	1	bcu/+ (Sav)	bc/u (Mop), b/cu (Sav), bu/c (hybrid-Mop/Sav)
Selinkenyi_2002-08-04_099	G	Mop or Sav	M	G	2	-	1	1	-	1	bcu/+ (Sav)	bc/u (Mop), b/cu (Sav), bu/c (hybrid-Mop/Sav)
Selinkenyi_2002-08-04_100	G	Mop	M	G	2	-	2	2	-	-	bc/bc
Selinkenyi_2002-08-04_101	G	Mop or Sav	M	G	2	-	1	1	-	1	bcu/+ (Sav)	bc/u (Mop), b/cu (Sav), bu/c (hybrid-Mop/Sav)
Selinkenyi_2002-08-04_102	G	hybrid-Bam/Sav	no amplification	G	2	2	1	1	-	1	jbcu/j	jcu/jb
Selinkenyi_2002-08-04_103	G	undecided	S	G	2	1	1	1	-	1	jbcu/+
Selinkenyi_2002-08-04_104	G	Mop or Sav	M	G	2	-	1	1	-	1	bcu/+ (Sav)	bc/u (Mop), b/cu (Sav), bu/c (hybrid-Mop/Sav)
Selinkenyi_2002-08-04_105	G	Bam	no amplification	G	2	2	-	2	-	2	jcu/jcu
Selinkenyi_2002-08-04_106	G	Mop	M	G	2	-	2	2	-	-	bc/bc
Selinkenyi_2002-08-04_107	G	Mop or Sav	M	G	2	-	-	-	-	-	+/+
Selinkenyi_2002-08-04_108	G	Mop or Sav	S	G	2	-	1	1	-	1	bcu/+ (Sav)	bc/u (Mop), b/cu (Sav), bu/c (hybrid-Mop/Sav)
Selinkenyi_2002-08-04_109	G	cannot read	M	G
Selinkenyi_2002-08-04_110	G	Mop	M	G	-	-	2	2	-	-	bc/bc	(14e-17b)bc/bc
Selinkenyi_2002-08-04_112	G	hybrid-Bam/Sav	cannot read	G	2	2	2	1	-	1	jbcu/jb	jbc/jbu (hybrid-Mop/Sav)
Selinkenyi_2002-08-04_113	G	Mop or Sav	M	G	2	-	-	-	-	-	+/+
Selinkenyi_2002-08-04_114	G	Mop or Sav	M	G	2	-	1	1	-	1	bcu/+ (Sav)	bc/u (Mop), b/cu (Sav), bu/c (hybrid-Mop/Sav)
Selinkenyi_2002-08-04_115	G	Mop	cannot read	G	2	-	1	1	-	-	bc/+	bc/+S (hybrid-Mop/Sav), b/c (Sav)
Selinkenyi_2002-08-04_116	G	hybrid-Mop/Sav	M	G	2	-	2	1	-	-	bc/b
Selinkenyi_2002-08-04_117	G	cannot read	S	G
Selinkenyi_2002-08-04_118	G	Sav	M	G	2	-	-	1	-	1	cu/+	cu/+ (hybrid-Mop/Sav)
Selinkenyi_2002-08-04_119	G	Mop or Sav	cannot read	G	2	-	1	1	-	1	bcu/+ (Sav)	bc/u (Mop), b/cu (Sav), bu/c (hybrid-Mop/Sav)
Selinkenyi_2002-08-04_120	G	Mop or Sav	S	G	2	-	1	1	-	1	bcu/+ (Sav)	bc/u (Mop), b/cu (Sav), bu/c (hybrid-Mop/Sav)
Selinkenyi_2002-08-04_121	G	Mop or Sav	M	G	2	-	1	1	-	1	bcu/+ (Sav)	bc/u (Mop), b/cu (Sav), bu/c (hybrid-Mop/Sav)
Selinkenyi_2002-08-04_122	G	Mop or Sav	M	G	2	-	1	1	-	1	bcu/+ (Sav)	bc/u (Mop), b/cu (Sav), bu/c (hybrid-Mop/Sav)
Selinkenyi_2002-08-04_123	G	Sav	S	G	2	-	2	-	-	-	b/b
Selinkenyi_2002-08-04_124	G	cannot read	S	G
Selinkenyi_2002-08-04_125	G	cannot read	M	G
Selinkenyi_2002-08-04_126	G	cannot read	M	G
Selinkenyi_2002-08-04_127	G	undecided	M	G	2	-	-	1	2	1	cud/d	cd/du
Selinkenyi_2002-08-04_128	G	cannot read	M	G
Selinkenyi_2002-08-04_129	G	Sav	no amplification	G	2	-	2	-	-	-	b/b
Selinkenyi_2002-08-04_130	G	Mop	M	G	2	-	-	-	-	1	u/+
Selinkenyi_2002-08-04_131	G	cannot read	M	G
Selinkenyi_2002-08-04_132	G	hybrid-Mop/Sav	M	G	2	-	1	-	-	1	b/u	bu/+
Selinkenyi_2002-08-04_133	G	Bam	S	G	2	2	2	2	-	2	jbcu/jbcu
Selinkenyi_2002-08-04_134	G	Mop or Sav	M	G	2	-	-	-	-	-	+/+
Selinkenyi_2002-08-04_135	G	cannot read	M	G
Selinkenyi_2002-08-04_136	G	cannot read	S	G
Selinkenyi_2002-08-04_137	G	cannot read	M	G
Selinkenyi_2002-08-04_138	G	Mop	M	G	2	-	-	-	-	1	u/+
Selinkenyi_2002-08-04_139	G	Mop	M	G	?	-	2	2	-	-	bc/bc
Selinkenyi_2002-08-04_140	G	Mop or Sav	S	G	?	-	1	1	-	1	bcu/+	bc/u, b/cu
Selinkenyi_2002-08-04_141	G	hybrid-Bam/Sav	S	G	2	2	2	1	-	1	jbcu/jb	jbc/jbu (hybrid-Mop/Sav)
Selinkenyi_2002-08-04_142	G	Bam	S	G	2	2	-	2	-	2	jcu/jcu
Selinkenyi_2002-08-04_143	G	cannot read	M	G
Selinkenyi_2004-09-27_001	G	cannot read	M	G
Selinkenyi_2004-09-27_002	G	Mop	M	G	2	-	-	-	-	1	u/+
Selinkenyi_2004-09-27_003	G	undecided	S	G	2	-	-	1	1	1	cdu/+	cu/d, c/du
Selinkenyi_2004-09-27_004	G	Mop	M	G	2	-	1	1	-	-	bc/+	bc/+S (hybrid-Mop/Sav), b/c (Sav)
Selinkenyi_2004-09-27_005	G	Mop or Sav	M	G	2	-	1	1	-	1	bcu/+ (Sav)	bc/u (Mop), b/cu (Sav), bu/c (hybrid-Mop/Sav)
Selinkenyi_2004-09-27_006	G	Mop	M	G	2	-	1	1	-	-	bc/+	bc/+S (hybrid-Mop/Sav), b/c (Sav)
Selinkenyi_2004-09-27_007	G	hybrid-Bam/Sav	S	G	2	2	-	1	-	1	jcu/j
Selinkenyi_2004-09-27_008	G	Mop or Sav	M	G	2	-	1	1	-	1	bcu/+ (Sav)	bc/u (Mop), b/cu (Sav), bu/c (hybrid-Mop/Sav)
Selinkenyi_2004-09-27_009	G	hybrid-Mop/Sav	M	G	2	-	2	1	-	-	bc/b
Selinkenyi_2004-09-27_010	G	Bam	S	G	2	2	1	2	-	2	jbcu/jcu
Selinkenyi_2004-09-27_011	G	Bam	S	G	2	2	1	2	-	2	jbcu/jcu
Selinkenyi_2004-09-27_012	G	Mop or Sav	M	G	2	-	1	1	-	1	bcu/+ (Sav)	bc/u (Mop), b/cu (Sav), bu/c (hybrid-Mop/Sav)
Selinkenyi_2004-09-27_013	G	Bam	S	G	2	2	1	2	-	2	jbcu/jcu
Selinkenyi_2004-09-27_014	G	Mop	M	G	2	-	2	2	-	-	bc/bc
Selinkenyi_2004-09-27_015	G	hybrid-Bam/Sav	S	G	2	2	-	1	-	1	jcu/j
Selinkenyi_2004-09-27_016	G	Mop	M	G	2	-	-	-	-	1	u/+
Selinkenyi_2004-09-27_017	G	Mop or Sav	M	G	2	-	1	1	-	1	bcu/+ (Sav)	bc/u (Mop), b/cu (Sav), bu/c (hybrid-Mop/Sav)
Selinkenyi_2004-09-27_018	G	Mop	M	G	2	-	2	2	-	-	bc/bc
Selinkenyi_2004-09-27_019	G	Bam	S	G	2	2	1	2	-	2	jbcu/jcu
Selinkenyi_2004-09-27_020	G	undecided	M	G	2	-	1	1	1	-	bcd/+	b/cd, bc/d
Selinkenyi_2004-09-27_021	G	undecided	M	G	1	-	1	1	-	-	bc/+ (Mop)	b/c(Sav) or bc/+ (hybrid-For/Mop)
Selinkenyi_2004-09-27_022	G	Mop or Sav	M	G	2	-	1	1	-	1	bcu/+ (Sav)	bc/u (Mop), b/cu (Sav), bu/c (hybrid-Mop/Sav)
Selinkenyi_2004-09-27_023	G	Mop	M	G	2	-	1	1	-	-	bc/+	bc/+S (hybrid-Mop/Sav), b/c (Sav)
Selinkenyi_2004-09-27_025	G	Bam	S	G	2	2	-	2	-	2	jcu/jcu
Selinkenyi_2004-09-27_026	G	hybrid	M	G	?	-	2	1	-	1	bcu/b
Selinkenyi_2004-09-27_027	G	Mop	M	G	2	-	-	-	-	1	u/+
Selinkenyi_2004-09-27_028	G	hybrid-Mop/Sav	M	G	2	-	1	-	-	1	b/u	bu/+
Selinkenyi_2004-09-27_029	G	Mop	M	G	2	-	1	1	-	-	bc/+	bc/+S (hybrid-Mop/Sav), b/c (Sav)
Selinkenyi_2004-09-27_030	G	Mop	M	G	2	-	1	1	-	-	bc/+	bc/+S (hybrid-Mop/Sav), b/c (Sav)
Selinkenyi_2004-09-27_031	G	undecided	M	G	2	-	1	1	1	-	bcd/+	b/cd, bc/d
Selinkenyi_2004-09-27_032	G	cannot read	M	G
Selinkenyi_2004-09-27_033	G	Bam	S	G	2	2	-	2	-	2	jcu/jcu
Selinkenyi_2004-09-27_034	G	Mop	M	G	2	-	2	2	-	-	bc/bc
Selinkenyi_2004-09-27_035	G	cannot read	M	G
Selinkenyi_2004-09-27_036	G	Bam	S	G	2	2	-	2	-	2	jcu/jcu
Selinkenyi_2004-09-27_037	G	Bam	S	G	2	2	-	2	-	2	jcu/jcu
Selinkenyi_2004-09-27_038	G	Mop	M	G	2	-	1	1	-	-	bc/+	bc/+S (hybrid-Mop/Sav), b/c (Sav)
Selinkenyi_2004-09-27_039	G	Bam	S	G	2	2	1	2	-	2	jbcu/jcu
Selinkenyi_2004-09-27_040	G	Bam	S	G	2	2	1	2	-	2	jbcu/jcu
Selinkenyi_2004-09-27_041	G	Bam	S	G	2	2	-	2	-	2	jcu/jcu
Selinkenyi_2004-09-27_042	G	cannot read	M	G
Selinkenyi_2004-09-27_043	G	Mop	M	G	2	-	2	2	-	-	bc/bc
Selinkenyi_2004-09-27_044	G	Mop	M	G	2	-	2	2	-	-	bc/bc
Selinkenyi_2004-09-27_045	G	cannot read	M	G
Selinkenyi_2004-09-27_046	G	cannot read	S	G
Selinkenyi_2004-09-27_047	G	cannot read	M	G
Selinkenyi_2004-09-27_048	G	Bam	S	G	2	2	-	2	-	2	jcu/jcu
Selinkenyi_2004-09-27_049	G	Bam	S	G	2	2	-	2	-	2	jcu/jcu
Selinkenyi_2004-09-27_050	G	cannot read	M	G
Selinkenyi_2004-09-27_051	G	Bam	S	G	2	2	1	2	-	2	jbcu/jcu
Selinkenyi_2004-09-27_052	G	Bam	S	G	2	2	-	2	-	2	jcu/jcu
Selinkenyi_2004-09-27_053	G	Mop	M	G	2	-	1	1	-	-	bc/+	bc/+S (hybrid-Mop/Sav), b/c (Sav)
Selinkenyi_2004-09-27_054	G	Mop	M	G	2	-	1	1	-	-	bc/+	bc/+S (hybrid-Mop/Sav), b/c (Sav)
Selinkenyi_2004-09-27_055	G	Bam	S	G	2	2	-	2	-	2	jcu/jcu
Selinkenyi_2004-09-27_056	G	Mop or Sav	M	G	2	-	1	1	-	1	bcu/+ (Sav)	bc/u (Mop), b/cu (Sav), bu/c (hybrid-Mop/Sav)
Selinkenyi_2004-09-27_057	G	Mop	M	G	2	-	-	-	-	1	u/+
Selinkenyi_2004-09-27_058	G	Mop or Sav	M	G	2	-	-	-	-	-	+/+
Selinkenyi_2004-09-27_058b	G	cannot read	M	G
Selinkenyi_2004-09-27_059	G	cannot read	M	G
Selinkenyi_2004-09-27_060	G	Mop	M	G	2	-	1	1	-	-	bc/+	bc/+S (hybrid-Mop/Sav), b/c (Sav)
Selinkenyi_2004-09-27_061	G	Mop	M	G	?	-	1	1	-	-	bcu/+
Selinkenyi_2004-09-27_062	G	Sav	S	G	2	-	-	2	-	2	cu/cu
Selinkenyi_2004-09-27_063	G	cannot read	S	G
Selinkenyi_2004-09-27_064	G	cannot read	S	G
Selinkenyi_2004-09-27_065	G	Mop	M	G	2	-	2	2	-	-	bc/bc
Selinkenyi_2004-09-27_066	G	Bam	S	G	2	2	-	2	-	2	jcu/jcu
Selinkenyi_2004-09-27_067	G	Sav	S	G	2	-	2	-	-	-	b/b
Selinkenyi_2004-09-27_068	G	Bam	S	G	2	2	1	2	-	2	jbcu/jcu
Selinkenyi_2004-09-27_069	G	cannot read	M	G
Selinkenyi_2004-09-27_070	G	Mop	M	G	2	-	1	1	-	-	bc/+	bc/+S (hybrid-Mop/Sav), b/c (Sav)
Selinkenyi_2004-09-27_071	G	Mop or Sav	M	G	2	-	1	1	-	1	bcu/+ (Sav)	bc/u (Mop), b/cu (Sav), bu/c (hybrid-Mop/Sav)
Selinkenyi_2004-09-27_072	G	Mop or Sav	M	G	2	-	1	1	-	1	bcu/+ (Sav)	bc/u (Mop), b/cu (Sav), bu/c (hybrid-Mop/Sav)
Selinkenyi_2004-09-27_073	G	Bam	S	G	2	2	1	2	-	2	jbcu/jcu
Selinkenyi_2004-09-27_074	G	hybrid-Mop/Sav	M	G	2	-	2	1	-	-	bc/b
Selinkenyi_2004-09-27_075	G	Mop	M	G	2	-	1	1	-	-	bc/+	bc/+S (hybrid-Mop/Sav), b/c (Sav)
Selinkenyi_2004-09-27_076	G	Mop or Sav	M	G	2	-	1	1	-	1	bcu/+ (Sav)	bc/u (Mop), b/cu (Sav), bu/c (hybrid-Mop/Sav)
Selinkenyi_2004-09-27_077	G	Mop	M	G	2	-	-	-	-	1	u/+
Selinkenyi_2004-09-27_078	G	Sav	S	G	2	-	2	-	-	-	b/b
Selinkenyi_2004-09-27_079	G	Mop	M	G	2	-	1	1	-	-	bc/+	bc/+S (hybrid-Mop/Sav), b/c (Sav)
Selinkenyi_2004-09-27_080	G	Mop	M	G	2	-	2	2	-	-	bc/bc
Selinkenyi_2004-09-27_081	G	Mop	M	G	2	-	-	-	-	1	u/+
Selinkenyi_2004-09-27_082	G	Mop	M	G	2	-	2	2	-	-	bc/bc
Selinkenyi_2004-09-27_083	G	Bam	S	G	2	2	-	2	-	2	jcu/jcu
Selinkenyi_2004-09-27_084	G	Mop	M	G	2	-	1	1	-	-	bc/+	bc/+S (hybrid-Mop/Sav), b/c (Sav)
Selinkenyi_2004-09-27_085	G	Mop	M	G	2	-	-	-	-	1	u/+
Selinkenyi_2004-09-27_087	G	Mop or Sav	M	G	2	-	1	1	-	1	bcu/+ (Sav)	bc/u (Mop), b/cu (Sav), bu/c (hybrid-Mop/Sav)
Selinkenyi_2004-09-27_088	G	Mop	M	G	2	-	1	1	-	-	bc/+	bc/+S (hybrid-Mop/Sav), b/c (Sav)
Selinkenyi_2004-09-27_089	G	hybrid-Mop/Sav	M	G	2	-	1	-	-	1	b/u	bu/+
Selinkenyi_2004-09-27_090	G	Bam	S	G	2	2	1	2	-	2	jbcu/jcu
Selinkenyi_2004-09-27_091	G	Mop	M	G	2	-	1	1	-	-	bc/+	bc/+S (hybrid-Mop/Sav), b/c (Sav)
Selinkenyi_2004-09-27_092	G	Bam	S	G	2	2	-	2	-	2	jcu/jcu
Selinkenyi_2004-09-27_093	G	Mop or Sav	M	G	2	-	1	1	-	1	bcu/+ (Sav)	bc/u (Mop), b/cu (Sav), bu/c (hybrid-Mop/Sav)
Selinkenyi_2004-09-27_094	G	Mop or Sav	M	G	2	-	1	1	-	1	bcu/+ (Sav)	bc/u (Mop), b/cu (Sav), bu/c (hybrid-Mop/Sav)
Selinkenyi_2004-09-27_095	G	Mop	M	G	2	-	2	2	-	-	bc/bc
Selinkenyi_2004-09-27_096	G	cannot read	M	G
Selinkenyi_2004-09-27_097	G	Mop	M	G	?	-	1	1	-	-	bc/+
Selinkenyi_2004-09-27_098	G	Sav	S	G	2	-	2	-	-	-	b/b
Selinkenyi_2004-09-27_099	G	Bam	S	G	2	2	-	2	-	2	jcu/jcu
Selinkenyi_2004-09-27_100	G	Bam	S	G	2	2	-	2	-	2	jcu/jcu
Selinkenyi_2004-09-27_101	G	Mop	M	G	2	-	1	1	-	-	bc/+	bc/+S (hybrid-Mop/Sav), b/c (Sav)
Selinkenyi_2004-09-27_102	G	Mop or Sav	M	G	2	-	1	1	-	1	bcu/+ (Sav)	bc/u (Mop), b/cu (Sav), bu/c (hybrid-Mop/Sav)
Selinkenyi_2004-09-27_103	G	Mop or Sav	M	G	2	-	1	1	-	1	bcu/+ (Sav)	bc/u (Mop), b/cu (Sav), bu/c (hybrid-Mop/Sav)
Selinkenyi_2004-09-27_104	G	Mop or Sav	M	G	2	-	1	1	-	1	bcu/+ (Sav)	bc/u (Mop), b/cu (Sav), bu/c (hybrid-Mop/Sav)
Selinkenyi_2004-09-27_105	G	Bam	S	G	2	2	2	2	-	2	jbcu/jbcu
Selinkenyi_2004-09-27_106	G	Mop	M	G	2	-	2	2	-	-	bc/bc
Selinkenyi_2004-09-27_107	G	Mop or Sav	M	G	2	-	1	1	-	1	bcu/+ (Sav)	bc/u (Mop), b/cu (Sav), bu/c (hybrid-Mop/Sav)
Selinkenyi_2004-09-27_108	G	Bam	S	G	2	2	-	2	-	2	jcu/jcu
Selinkenyi_2004-09-27_109	G	Bam	S	G	2	2	-	2	-	2	jcu/jcu
Selinkenyi_2004-09-27_110	G	Bam	S	G	2	2	-	2	-	2	jcu/jcu
Selinkenyi_2004-09-27_111	G	Bam	S	G	2	2	-	2	-	2	jcu/jcu
Selinkenyi_2004-09-27_112	G	Mop	M	G	2	-	1	1	-	-	bc/+	bc/+S (hybrid-Mop/Sav), b/c (Sav)
Selinkenyi_2004-09-27_113	G	Mop	M	G	2	-	-	-	-	1	u/+
Selinkenyi_2004-09-27_114	G	Bam	S	G	2	2	-	2	-	2	jcu/jcu
Selinkenyi_2004-09-27_115	G	Mop or Sav	M	G	2	-	1	1	-	1	bcu/+ (Sav)	bc/u (Mop), b/cu (Sav), bu/c (hybrid-Mop/Sav)
Selinkenyi_2004-09-27_116	G	Bam	S	G	2	2	-	2	-	2	jcu/jcu
Selinkenyi_2004-09-27_117	G	Bam	S	G	2	2	1	2	-	2	jbcu/jcu
Selinkenyi_2004-09-27_118	G	hybrid-Mop/Sav	M	G	2	-	1	-	-	1	b/u	bu/+
Selinkenyi_2004-09-27_119	G	Bam	S	G	2	2	-	2	-	2	jcu/jcu
Selinkenyi_2004-09-27_120	G	Mop	M	G	2	-	2	2	-	-	bc/bc
Selinkenyi_2006-08-17_001	G	Sav	S	G	2	-	2	-	-	-	b/b
Selinkenyi_2006-08-17_002	G	Mop	M	G	1	-	2	2	-	-	bc/bc
Selinkenyi_2006-08-17_003	G	Mop	M	G	2	-	2	2	-	-	bc/+
Selinkenyi_2006-08-17_004	G	Mop or Sav	M	G	2	-	-	-	-	-	+/+
Selinkenyi_2006-08-17_005	G	cannot read	S	G
Selinkenyi_2006-08-17_007	G	Mop or Sav	M	G	2	-	1	1	-	1	bcu/+ (Sav)	bc/u (Mop), b/cu (Sav), bu/c (hybrid-Mop/Sav)
Selinkenyi_2006-08-17_008	G	Mop or Sav	M	G	1	-	1	1	-	1	bcu/+ (Sav)	bcu/+ (hybrid-For/Sav), bc/u (Mop) or b/cu (Sav)
Selinkenyi_2006-08-17_010	G	Bam	S	G	2	2	2	2	-	2	jbcu/jbcu
Selinkenyi_2006-08-17_011	G	Mop or Sav	M	G	2	-	1	1	-	1	bcu/+ (Sav)	bc/u (Mop), b/cu (Sav), bu/c (hybrid-Mop/Sav)
Selinkenyi_2006-08-17_012	G	Bam		G	2	2	-	2	-	2	jcu/jcu
Selinkenyi_2006-08-17_013	G	Mop	M	G	2	-	2	2	-	-	bc/bc
Selinkenyi_2006-08-17_014	G	Bam	S	G	2	2	2	2	-	2	jbcu/jbcu
Selinkenyi_2006-08-17_015	G	Mop or Sav	M	G	2	-	-	-	-	-	+/+
Selinkenyi_2006-08-17_016	G	Mop	M	G	2	-	2	2	-	-	bc/bc
Selinkenyi_2006-08-17_017	G	cannot read	S	G
Selinkenyi_2006-08-17_018	G	cannot read	M	G
Selinkenyi_2006-08-17_019	G	cannot read	M	G
Selinkenyi_2006-08-17_020	G	cannot read	M	G
Selinkenyi_2006-08-17_021	G	Mop	M	G	2	-	-	-	-	1	u/+
Selinkenyi_2006-08-17_022	G	Bam	S	G	2	2	2	2	-	2	jbcu/jbcu
Selinkenyi_2006-08-17_023	G	cannot read	S	G
Selinkenyi_2006-08-17_025	G	cannot read		G
Selinkenyi_2006-08-17_026	G	cannot read	M	G
Selinkenyi_2006-08-17_027	G	cannot read	S	G
Selinkenyi_2006-08-17_028	G	cannot read	M	G
Selinkenyi_2006-08-17_029	G	cannot read	M	G
Selinkenyi_2006-08-17_030	G	hybrid-Mop/Sav	M	G	2	-	2	1	-	-	bc/b
Selinkenyi_2006-08-17_031	G	cannot read	M	G
Selinkenyi_2006-08-17_032	G	Bam	S	G	2	2	-	2	-	2	jcu/jcu
Selinkenyi_2006-08-17_033	G	cannot read	S	G
Selinkenyi_2006-08-17_034	G	Mop or Sav	M	G	2	-	1	1	-	1	bcu/+ (Sav)	bc/u (Mop), b/cu (Sav), bu/c (hybrid-Mop/Sav)
Selinkenyi_2006-08-17_035	G	Mop	M	G	2	-	2	2	-	-	bc/bc
Selinkenyi_2006-08-17_036	G	cannot read	M	G
Selinkenyi_2006-08-17_037	G	cannot read	S	G
Selinkenyi_2006-08-17_038	G	Bam	S	G	?	2	2	2	-	2	jbcu/jbcu
Selinkenyi_2006-08-17_039	G	cannot read	S	G
Selinkenyi_2006-08-17_040	G	cannot read	S	G
Selinkenyi_2006-08-17_041	G	Mop or Sav	S	G	2	-	-	-	-	-	+/+
Selinkenyi_2006-08-17_042	G	Mop	M	G	2	-	2	2	-	-	bc/bc
Selinkenyi_2006-08-17_043	G	Sav	S	G	2	-	2	-	-	-	b/b
Selinkenyi_2006-08-17_044	G	cannot read	S	G
Selinkenyi_2006-08-17_045	G	Mop or Sav	M	G	2	-	1	1	-	1	bcu/+ (Sav)	bc/u (Mop), b/cu (Sav), bu/c (hybrid-Mop/Sav)
Selinkenyi_2006-08-17_046	G	Bam	S	G	2	2	-	2	-	2	jcu/jcu
Selinkenyi_2006-08-17_047	G	Mop	M	G	2	-	1	1	-	-	bc/+	bc/+S (hybrid-Mop/Sav), b/c (Sav)
Selinkenyi_2006-08-17_049	G	cannot read	S	G
Selinkenyi_2006-08-17_050	G	cannot read	S	G
Selinkenyi_2006-08-17_051	G	cannot read	S	G
Selinkenyi_2006-08-17_052	G	cannot read	S	G
Selinkenyi_2006-08-17_053	G	Mop or Sav	M	G	2	-	1	1	-	1	bcu/+ (Sav)	bc/u (Mop), b/cu (Sav), bu/c (hybrid-Mop/Sav)
Selinkenyi_2006-08-17_054	G	Mop or Sav	M	G	2	-	1	1	-	1	bcu/+ (Sav)	bc/u (Mop), b/cu (Sav), bu/c (hybrid-Mop/Sav)
Selinkenyi_2006-08-17_055	G	cannot read	M	G
Selinkenyi_2006-08-17_056	G	Sav	S	G	2	2	1	-	-	-	jb/j
Selinkenyi_2006-08-17_057	G	Bam	S	G	2	2	-	2	-	2	jcu/jcu
Selinkenyi_2006-08-17_058	G	cannot read	S	G
Selinkenyi_2006-08-17_059	G	Sav	S	G	2	-	1	-	-	-	b/+	b/+ (hybrid-Mop/Sav)
Selinkenyi_2006-08-17_060	G	cannot read	S	G
Selinkenyi_2006-08-17_061	G	Bam	S	G	2	2	-	2	-	2	jcu/jcu
Selinkenyi_2006-08-17_062	G	undecided	S	G	2	2	?	?	-	-
Selinkenyi_2006-08-17_063	G	cannot read	S	G
Selinkenyi_2006-08-17_064	G	cannot read	S	G
Selinkenyi_2006-08-17_065	G	cannot read	S	G
Selinkenyi_2006-08-17_066	G	cannot read	S	G
Selinkenyi_2006-08-17_067	G	Mop	M	G	2	-	1	1	-	-	bc/+	bc/+S (hybrid-Mop/Sav), b/c (Sav)
Selinkenyi_2006-08-17_068	G	cannot read	M	G
Selinkenyi_2006-08-17_069	G	Mop	M	G	2	-	1	1	-	-	bc/+	bc/+S (hybrid-Mop/Sav), b/c (Sav)
Selinkenyi_2006-08-17_071	G	cannot read	M	G
Selinkenyi_2006-08-17_072	G	cannot read	S	G
Selinkenyi_2006-08-17_073	G	Sav	S	G	2	-	1	-	-	-	b/+	b/+ (hybrid-Mop/Sav)
Selinkenyi_2006-08-17_074	G	Bam	S	G	2	2	-	2	-	2	jcu/jcu
Selinkenyi_2006-08-17_075	G	Mop	M	G	2	-	2	2	-	-	bc/bc
Selinkenyi_2006-08-17_076	G	Mop	M	G	2	-	-	-	-	1	u/+
Selinkenyi_2006-08-17_077	G	cannot read	S	G
Selinkenyi_2006-08-17_078	G	Mop	M	G	?	-	2	2	-	-	bc/bc
Selinkenyi_2006-08-17_079	G	Bam	S	G	2	2	-	2	-	2	jcu/jcu
Selinkenyi_2006-08-17_080	G	Bam	S	G	2	2	-	2	-	2	jcu/jcu
Selinkenyi_2006-08-17_081	G	Bam	S	G	2	2	1	2	-	2	jbcu/jcu
Selinkenyi_2006-08-17_082	G	Bam	S	G	2	2	-	2	-	2	jcu/jcu
Selinkenyi_2006-08-17_083	G	Bam	S	G	2	2	-	2	-	2	jcu/jcu
Selinkenyi_2006-08-17_084	G	Mop or Sav	M	G	2	-	1	1	-	1	bcu/+ (Sav)	bc/u (Mop), b/cu (Sav), bu/c (hybrid-Mop/Sav)
Selinkenyi_2006-08-17_085	G	Bam	S	G	2	2	1	2	-	2	jbcu/jcu
Selinkenyi_2006-08-17_086	G	Mop	M	G	2	-	1	1	-	-	bc/+	bc/+S (hybrid-Mop/Sav), b/c (Sav)
Selinkenyi_2006-08-17_087	G	Mop	M	G	2	-	1	1	-	-	bc/+	bc/+S (hybrid-Mop/Sav), b/c (Sav)
Selinkenyi_2006-08-17_088	G	Sav	S	G	?	-	2	-	-	-	b/b
Selinkenyi_2006-08-17_089	G	cannot read	S	G
Selinkenyi_2006-08-17_090	G	Mop	M	G	2	-	1	1	-	-	bc/+	bc/+S (hybrid-Mop/Sav), b/c (Sav)
Selinkenyi_2006-08-17_091	G	Mop	M	G	2	-	-	-	-	1	u/+
Selinkenyi_2006-08-17_092	G	Mop	M	G	2	-	2	2	-	-	bc/bc
Selinkenyi_2006-08-17_093	G	Mop	M	G	2	-	2	2	-	-	bc/bc
Selinkenyi_2006-08-17_094	G	Mop	M	G	2	-	-	-	-	1	u/+
Selinkenyi_2006-08-17_095	G	Mop	M	G	2	-	-	-	-	1	u/+
Selinkenyi_2006-08-17_096	G	cannot read	S	G
Selinkenyi_2006-08-17_097	G	Bam	S	G	2	2	1	2	-	2	jbcu/jcu
Selinkenyi_2006-08-17_098	G	Sav	S	G	2	-	1	-	-	-	b/+	b/+ (hybrid-Mop/Sav)
Selinkenyi_2006-08-17_099	G	cannot read	S	G
Selinkenyi_2006-08-17_100	G	cannot read	S	G
Selinkenyi_2006-08-17_101	G	cannot read	S	G
Selinkenyi_2006-08-17_102	G	Sav	S	G	2	-	1	-	-	-	b/+	b/+ (hybrid-Mop/Sav)
Selinkenyi_2006-08-17_103	G	Bam	S	G	2	2	-	2	-	2	jcu/jcu
Selinkenyi_2006-08-17_104	G	Mop	M	G	2	-	-	-	-	1	u/+
Selinkenyi_2006-08-17_105	G	Mop or Sav	M	G	2	-	1	1	-	1	bcu/+ (Sav)	bc/u (Mop), b/cu (Sav), bu/c (hybrid-Mop/Sav)
Selinkenyi_2006-08-17_106	G	Sav	S	G	2	-	2	-	-	-	b/b
Selinkenyi_2006-08-17_107	G	Sav	S	G	1	-	2	-	-	-	b/b
Selinkenyi_2006-08-17_108	G	cannot read	S	G
Selinkenyi_2006-08-17_109	G	Mop or Sav	M	G	2	-	1	1	-	1	bcu/+ (Sav)	bc/u (Mop), b/cu (Sav), bu/c (hybrid-Mop/Sav)
Selinkenyi_2006-08-17_110	G	Mop or Sav	M	G	2	-	1	1	-	1	bcu/+ (Sav)	bc/u (Mop), b/cu (Sav), bu/c (hybrid-Mop/Sav)
Selinkenyi_2006-08-17_111	G	Mop	M	G	2	-	2	2	-	-	bc/bc
Selinkenyi_2006-08-17_112	G	Mop	M	G	2	-	2	2	-	-	bc/bc
Selinkenyi_2006-08-17_113	G	Mop	M	G	2	-	-	-	-	1	u/+
Selinkenyi_2006-08-17_114	G	Sav	S	G	2	-	-	1	-	1	cu/+	cu/+ (hybrid-Mop/Sav)
Selinkenyi_2006-08-17_115	G	Sav	S	G	2	-	2	-	-	-	b/b
Selinkenyi_2006-08-17_116	G	cannot read	M	G
Selinkenyi_2006-08-17_117	G	Mop or Sav	S	G	2	-	-	-	-	-	+/+
Selinkenyi_2006-08-17_118	G	cannot read	M	G
Selinkenyi_2006-08-17_119	G	Mop	M	G	2	-	-	-	-	1	u/+
Selinkenyi_2006-08-17_120	G	Mop or Sav	M	G	2	-	-	-	-	-	+/+
Selinkenyi_2006-08-17_121	G	Bam	S	G	2	2	1	2	-	2	jbcu/jcu
Selinkenyi_2006-08-17_122	G	Mop	M	G	2	-	-	-	-	1	u/+
Selinkenyi_2006-08-17_123	G	Sav	S	G	1	-	-	1	-	1	cu/+	cu/+ (hybrid-For/Sav)
Selinkenyi_2006-08-17_124	G	Bam	S	G	2	2	-	2	-	2	jcu/jcu
Selinkenyi_2006-08-17_125	G	cannot read	S	G
Selinkenyi_2006-08-17_126	G	cannot read	M	G
Selinkenyi_2006-08-17_127	G	cannot read	M	G
Selinkenyi_2006-08-17_128	G	cannot read	M	G
Selinkenyi_2006-08-17_129	G	cannot read	M	G
Selinkenyi_2006-08-17_130	G	Mop or Sav	M	G	2	-	1	1	-	1	bcu/+ (Sav)	bc/u (Mop), b/cu (Sav), bu/c (hybrid-Mop/Sav)
Selinkenyi_2006-08-17_131	G	cannot read	M	G
Selinkenyi_2006-08-17_132	G	Mop	M	G	2	-	1	1	-	-	bc/+	bc/+S (hybrid-Mop/Sav), b/c (Sav)
Selinkenyi_2006-08-17_133	G	Mop	M	G	2	-	1	1	-	-	bc/+	bc/+S (hybrid-Mop/Sav), b/c (Sav)
Selinkenyi_2006-08-17_134	G	Bam	S	G	2	2	-	2	-	2	jcu/jcu
Selinkenyi_2006-08-17_135	G	cannot read	M	G
Selinkenyi_2006-08-17_136	G	cannot read	M	G
Selinkenyi_2006-08-17_137	G	Mop or Sav	M	G	?	-	1	1	-	1	bcu/+, bc/u
Selinkenyi_2006-08-17_138	G	Mop or Sav	M	G	2	-	1	1	-	1	bcu/+ (Sav)	bc/u (Mop), b/cu (Sav), bu/c (hybrid-Mop/Sav)
Selinkenyi_2006-08-17_139	G	Bam	S	G	2	2	-	2	-	2	jcu/jcu
Selinkenyi_2006-08-17_140	G	cannot read	S	G
Selinkenyi_2006-08-17_141	G	Mop or Sav	M	G	2	-	1	1	-	1	bcu/+ (Sav)	bc/u (Mop), b/cu (Sav), bu/c (hybrid-Mop/Sav)
Selinkenyi_2006-08-17_142	G	Bam	S	G	?	2	1	2	-	2	jbcu/jcu
Selinkenyi_2006-08-17_143	G	Mop	M	G	2	-	-	-	-	1	u/+
Selinkenyi_2006-08-17_144	G	cannot read	M	G
Selinkenyi_2006-08-17_145	G	Mop or Sav	M	G	2	-	1	1	-	1	bcu/+ (Sav)	bc/u (Mop), b/cu (Sav), bu/c (hybrid-Mop/Sav)
Selinkenyi_2006-08-17_146	G	cannot read	M	G
Selinkenyi_2006-08-17_147	G	cannot read	M	G
Selinkenyi_2006-08-17_148	G	cannot read	M	G
Selinkenyi_2006-08-17_149	G	cannot read	S	G
Selinkenyi_2006-08-17_150	G	cannot read	M	G
Selinkenyi_2006-08-17_151	G	Mop or Sav	M	G	2	-	1	1	-	1	bcu/+ (Sav)	bc/u (Mop), b/cu (Sav), bu/c (hybrid-Mop/Sav)
Selinkenyi_2006-08-17_152	G	undecided	M	G	1	1	1	1	1	-	jbcd/+	j/bcd, jb/cd, jbc/d, jd/bc
Selinkenyi_2006-08-17_153	G	cannot read	M	G
Selinkenyi_2006-08-17_154	G	cannot read	M	G
Selinkenyi_2006-08-17_155	G	Mop or Sav	M	G	2	-	1	1	-	1	bcu/+ (Sav)	bc/u (Mop), b/cu (Sav), bu/c (hybrid-Mop/Sav)
Selinkenyi_2006-08-17_156	G	undecided	M	G	2	-	1	-	1	-	bd/+ (Sav or hybrid-Mop/Sav)	b/d (Mop or Sav)
Selinkenyi_2006-08-17_157	G	Mop	M	G	2	-	2	2	-	-	bc/bc
Selinkenyi_2006-08-17_158	G	cannot read	M	G
Selinkenyi_2006-08-17_159	G	Mop or Sav	M	G	2	-	-	-	-	-	+/+
Selinkenyi_2006-08-17_160	G	Mop or Sav	M	G	2	-	1	1	-	1	bcu/+ (Sav)	bc/u (Mop), b/cu (Sav), bu/c (hybrid-Mop/Sav)
Selinkenyi_2006-08-17_161	G	cannot read	S	G
Selinkenyi_2006-08-17_162	G	cannot read	S	G
Selinkenyi_2006-08-17_163	G	Mop	M	G	2	-	2	2	-	-	bc/bc
Selinkenyi_2006-08-17_164	G	Mop	M	G	2	-	-	-	-	1	u/+
Selinkenyi_2006-08-17_165	G	cannot read	M	G
Selinkenyi_2006-08-17_166	G	Mop or Sav	M	G	2	-	1	1	-	1	bcu/+ (Sav)	bc/u (Mop), b/cu (Sav), bu/c (hybrid-Mop/Sav)
Selinkenyi_2006-08-17_167	G	cannot read	M	G
Selinkenyi_2006-08-17_168	G	Mop	M	G	2	-	1	1	-	-	bc/+	bc/+S (hybrid-Mop/Sav), b/c (Sav)
Selinkenyi_2006-08-17_169	G	Bam	S	G	2	2	-	2	-	2	jcu/jcu
Selinkenyi_2006-08-17_170	G	Mop	M	G	2	-	1	1	-	-	bc/+	bc/+S (hybrid-Mop/Sav), b/c (Sav)
Selinkenyi_2006-08-17_171	G	cannot read	M	G
Senou_2003-09-07_001	G	hybrid	S	G	?	-	2	-	1	-	bc/b
Senou_2003-09-07_002	G	Sav	S	G	?	-	2	-	-	-	b/b
Senou_2003-09-07_004	G	Bam	S	G	?	2	-	2	-	2	jcu/jcu
Senou_2003-09-07_006	G	cannot read	S	G
Senou_2003-09-07_009	G	cannot read	M	G
Senou_2003-09-07_010	G	Mop or Sav	M	G	?	-	1	1	-	1	bcu/+	bc/u, b/cu
Senou_2003-09-07_012	G	cannot read	M	G
Senou_2003-09-07_013	G	Sav	S	G	?	-	1	-	-	-	b/+
Senou_2003-09-07_014	G	cannot read	S	G
Senou_2003-09-07_015	G	cannot read	M	G
Senou_2003-09-07_016	G	cannot read	S	G
Senou_2003-09-07_018	G	cannot read	no amplification	G
Senou_2003-09-07_025	G	cannot read	S	G
Senou_2003-09-07_026	G	cannot read	S	G
Senou_2003-09-07_055	G	cannot read	S	G
Senou_2003-09-07_056	G	cannot read	M	G
Senou_2003-09-07_057	G	cannot read	S	G
Senou_2003-09-07_058	G	Sav	S	G	2	-	1	-	-	-	b/+	b/+ (hybrid-Mop/Sav)
Senou_2003-09-07_059	G	hybrid	S	G	?	2	1	-	-	-	jb/j
Senou_2003-09-07_060	G	Sav	S	G	2	-	-	1	-	1	cu/+	cu/+ (hybrid-Mop/Sav)
Senou_2003-09-07_061	G	Mop or Sav	S	G	?	-	1	1	-	1	bcu/+	bc/u, b/cu
Senou_2003-09-07_062	G	Bam	S	G	2	2	2	2	-	2	jbcu/jbcu
Senou_2003-09-07_063	G	cannot read	S	G
Senou_2003-09-07_064	G	Sav	S	G	1	-	2	-	-	-	b/b
Senou_2003-09-07_065	G	cannot read	S	G
Senou_2003-09-07_066	G	cannot read	S	G
Senou_2003-09-07_067	G	cannot read	S	G
Senou_2003-09-07_068	G	cannot read	S	G
Senou_2003-09-07_069	G	cannot read	S	G
Senou_2003-09-07_070	G	Mop	M	G	2	-	1	1	-	-	bc/+	bc/+S (hybrid-Mop/Sav), b/c (Sav)
Senou_2003-09-07_071	G	Sav	S	G	2	2	2	2	-	-	jbc/jbc
Senou_2003-09-07_072	G	cannot read	S	G
Senou_2003-09-07_073	G	Sav	S	G	?	-	2	-	-	-	b/b
Senou_2003-09-07_074	G	cannot read	M	G
Senou_2003-09-07_075	G	cannot read	M	G
Senou_2003-09-07_076	G	cannot read	S	G
Senou_2003-09-07_077	G	cannot read	hybrid	G
Senou_2003-09-07_078	G	cannot read	M	G
Senou_2003-09-07_079	G	cannot read	M	G
Senou_2003-09-07_080	G	cannot read	S	G
Senou_2003-09-07_081	G	Mop	M	G	?	-	1	1	-	-	bc/+
Senou_2003-09-07_082	G	Sav	S	G	?	-	1	-	-	-	b/+
Senou_2003-09-07_083	G	Mop or Sav	S	G	2	-	1	1	-	1	bcu/+ (Sav)	bc/u (Mop), b/cu (Sav), bu/c (hybrid-Mop/Sav)
Senou_2003-09-07_084	G	Sav	S	G	2	-	1	-	-	-	b/+	b/+ (hybrid-Mop/Sav)
Senou_2006-08-16_001	G	Mop or Sav	M	G	2	-	1	1	-	1	bcu/+ (Sav)	bc/u (Mop), b/cu (Sav), bu/c (hybrid-Mop/Sav)
Senou_2006-08-16_002	G	Bam	S	G	2	2	-	2	-	2	jcu/jcu
Senou_2006-08-16_003	G	Sav	S	G	2	-	2	-	-	-	b/b
Senou_2006-08-16_004	G	Sav	S	G	2	-	1	-	-	-	b/+	b/+ (hybrid-Mop/Sav)
Senou_2006-08-16_005	G	Bam	S	G	2	2	2	2	-	2	jbcu/jbcu
Senou_2006-08-16_006	G	Bam	S	G	2	2	2	2	-	2	jbcu/jbcu
Senou_2006-08-16_007	G	Mop	M	G	2	-	2	2	-	-	bc/bc
Senou_2006-08-16_008	G	Sav	S	G	2	-	-	1	-	1	cu/+	cu/+ (hybrid-Mop/Sav)
Senou_2006-08-16_009	G	Sav	S	G	?	-	1	-	-	-	b/+
Senou_2006-08-16_010	G	undecided	S	G	2	-	1	-	1	-	bd/+ (Sav or hybrid-Mop/Sav)	b/d (Mop or Sav)
Senou_2006-08-16_011	G	cannot read	M	G
Senou_2006-08-16_012	G	Bam	S	G	2	2	-	2	-	2	jcu/jcu
Senou_2006-08-16_013	G	cannot read	S	G
Senou_2006-08-16_015	G	Sav	S	G	2	-	2	-	-	-	b/b
Senou_2006-08-16_016	G	Bam	S	G	2	2	1	2	-	2	jbcu/jcu
Senou_2006-08-16_017	G	Mop	M	G	2	-	2	2	-	-	bc/bc
Senou_2006-08-16_018	G	Sav	S	G	2	-	2	-	-	-	b/b
Senou_2006-08-16_019	G	Bam	S	G	2	2	1	2	-	2	jbcu/jcu
Senou_2006-08-16_020	G	cannot read	S	G
Senou_2006-08-16_021	G	Sav	S	G	1	-	2	-	-	-	b/b
Senou_2006-08-16_022	G	Bam	S	G	2	2	-	2	-	2	jcu/jcu
Senou_2006-08-16_023	G	cannot read	S	G
Senou_2006-08-16_024	G	Sav	S	G	2	-	-	1	-	1	cu/+	cu/+ (hybrid-Mop/Sav)
Senou_2006-08-16_025	G	Mop	M	G	1	-	2	2	-	-	bc/bc
Senou_2006-08-16_026	G	Bam	S	G	1	2	2	2	-	2	jbcu/jbcu
Senou_2006-08-16_027	G	Bam	S	G	2	2	1	2	-	2	jbcu/jcu
Senou_2006-08-16_028	G	Bam	S	G	2	2	-	2	-	2	jcu/jcu
Senou_2006-08-16_029	G	Bam	S	G	2	2	-	2	-	2	jcu/jcu
Senou_2006-08-16_030	G	cannot read	S	G
Senou_2006-08-16_031	G	Sav	S	G	2	-	2	-	-	-	b/b
Senou_2006-08-16_032	G	Mop or Sav	M	G	2	-	-	-	-	-	+/+
Senou_2006-08-17_033	G	Mop	M	G	2	-	1	1	-	-	bc/+	bc/+S (hybrid-Mop/Sav), b/c (Sav)
Senou_2006-08-17_035	G	Sav	S	G	1	-	1	-	-	-	b/+	b/+ (hybrid-For/Sav)
Senou_2006-08-17_036	G	Sav	S	G	2	-	1	-	-	-	b/+	b/+ (hybrid-Mop/Sav)
Senou_2006-08-17_037	G	cannot read	S	G
Senou_2006-08-17_038	G	cannot read	S	G
Senou_2006-08-17_039	G	cannot read	S	G
Senou_2006-08-17_040	G	Sav	S	G	2	-	2	-	-	-	b/b
Senou_2006-08-17_042	G	Sav	S	G	1	-	1	-	1	-	bd/+	b/d
Senou_2006-08-17_043	G	Mop	M	G	2	-	1	1	-	-	bc/+	bc/+S (hybrid-Mop/Sav), b/c (Sav)
Senou_2006-08-17_044	G	Mop	M	G	2	-	-	-	-	1	u/+
Senou_2006-08-17_045	G	Mop	M	G	2	-	1	1	-	-	bc/+	bc/+S (hybrid-Mop/Sav), b/c (Sav)
Senou_2006-08-17_046	G	cannot read	M	G
Senou_2006-08-17_047	G	Bam	S	G	1	2	-	2	-	2	jcu/jcu
Seroume_2004-09-18_003	G	cannot read	S	G
Seroume_2004-09-18_017	G	Sav	S	G	1	-	1	-	2	-	bd/d
Seroume_2004-09-18_020	G	cannot read	S	G
Seroume_2004-09-18_029	G	Sav	S	G	2	1	2	-	2	-	jbd/bd
Seroume_2004-09-18_035	G	cannot read	S	G
Seroume_2004-09-18_037	G	cannot read	S	G
Seroume_2004-09-18_038	G	cannot read	S	G
Seroume_2004-09-18_040	G	Sav	S	G	2	-	2	1	1	1	bcu/bd
Seroume_2004-09-18_043	G	cannot read	S	G
Seroume_2005-08-06_003	G	Sav	S	G	1	1	2	-	2	-	jbd/bd
Seroume_2005-08-06_004	G	Sav	S	G	2	1	-	-	2	-	jd/d	jd/d (hybrid-Mop/Sav)
Seroume_2005-08-06_007	G	cannot read	hybrid	G
Seroume_2005-08-06_008	G	Mop or Sav	S	G	2	-	1	1	-	1	bcu/+ (Sav)	bc/u (Mop), b/cu (Sav), bu/c (hybrid-Mop/Sav)
Seroume_2005-08-06_010	G	undecided	S	G	2	1	1	-	1	1	jbdu/+ (Sav)	jb/du, jbd/u, ju/bd
Seroume_2005-08-06_011	G	Sav	S	G	2	1	1	-	1	-	jbd/+	j/bd, jb/d, jbd/+ (hybrid-Mop/Sav), jd/b (hybrid-Mop/Sav)
Seroume_2005-08-06_015	G	undecided	S	G	2	1	1	-	1	1	jbdu/+ (Sav)	jb/du, jbd/u, ju/bd
Seroume_2005-08-06_017	G	Sav	S	G	2	-	2	-	1	-	bd/b
Seroume_2005-08-06_023	G	Sav	S	G	2	-	1	-	-	-	b/+	b/+ (hybrid-Mop/Sav)
Seroume_2005-08-06_024	G	Sav	S	G	2	-	2	-	-	-	b/b
Seroume_2005-08-06_033	G	Sav	S	G	2	-	2	-	-	-	b/b
Seroume_2005-08-06_095	G	Sav	S	G	2	1	2	-	1	-	jbd/b	jb/bd
Seroume_2005-08-06_099	G	Sav	S	G	2	1	1	-	2	-	jbd/d	jd/bd
Seroume_2005-08-06_101	G	Sav		G	2	2	2	-	2	-	jbd/jbd
Seroume_2005-08-06_102	G	Sav	S	G	2	1	1	-	1	-	jbd/+	j/bd, jb/d, jbd/+ (hybrid-Mop/Sav), jd/b (hybrid-Mop/Sav)
Seroume_2005-08-06_103	G	cannot read		G
Seroume_2005-08-06_104	G	undecided	S	G	2	1	2	1	-	1	jb/bcu (Sav)	jbcu/b (hybrid-Bam/Sav), jbc/bu, jbu/bc
Seroume_2005-08-06_105	G	cannot read	S	G
Seroume_2005-08-06_107	G	cannot read	S	G
Seroume_2005-08-06_108	G	Sav	S	G	2	1	1	-	2	-	jbd/d	jd/bd
Seroume_2005-08-06_110	G	hybrid-Mop/Sav	S	G	1	-	2	1	-	-	bc/b
Seroume_2005-08-06_112	G	Sav	S	G	2	1	2	-	1	-	jbd/b	jb/bd
Seroume_2005-08-06_113	G	Sav	S	G	2	1	2	-	1	-	jbd/b	jb/bd
Seroume_2005-08-06_114	G	cannot read	S	G
Seroume_2005-08-06_115	G	undecided	S	G	2	1	2	1	-	1	jb/bcu (Sav)	jbcu/b (hybrid-Bam/Sav), jbc/bu, jbu/bc
Seroume_2005-08-06_121	G	cannot read	S	G
Seroume_2005-08-06_122	G	Sav	S	G	2	-	2	-	1	-	bd/b
Seroume_2005-08-06_123	G	Sav	S	G	2	1	1	-	2	-	jbd/d	jd/bd
Seroume_2005-08-06_126	G	Sav	S	G	2	1	2	-	-	-	jb/b
Seroume_2005-08-06_127	G	Sav	S	G	2	-	2	-	1	-	bd/b
Seroume_2005-08-06_128	G	Sav	S	G	2	-	2	-	-	-	b/b
Seroume_2005-08-06_129	G	Sav	S	G	2	-	2	-	-	-	b/b
Seroume_2005-08-06_130	G	Sav	S	G	2	1	2	-	-	-	jb/b
Seroume_2005-08-06_132	G	undecided	S	G	1	1	2	1	-	1	jbcu/b	jb/bcu (Sav), jbc/bu (hyb-Mop/Sav), jbu/bc (hyb-Mop/Sav)
Seroume_2005-08-06_133	G	Sav	S	G	2	2	1	-	2	-	jbd/jd
Seroume_2005-08-06_134	G	cannot read	S	G
Seroume_2005-08-06_135	G	cannot read	S	G
Seroume_2006-08-06_010	G	Sav		G	1	1	2	-	-	-	jb/b
Seroume_2006-08-06_014	G	Sav	S	G	1	1	2	-	1	-	jbd/b	jb/bd
Seroume_2006-08-06_019	G	Sav	S	G	2	-	2	-	1	-	bd/b
Seroume_2006-08-06_021	G	undecided	S	G	2	1	2	1	1	-	jbcd/b	jb/bcd, jbd/bc, jbc/bd
Seroume_2006-08-06_028	G	Mop or Sav	M	G	2	-	1	1	-	1	bcu/+ (Sav)	bc/u (Mop), b/cu (Sav), bu/c (hybrid-Mop/Sav)
Seroume_2006-08-06_034	G	undecided	S	G	2	1	1	-	-	-	jbt/+	j/bt, jt/b
Seroume_2006-08-06_037	G	undecided	S	G	2	1	2	1	1	-	jbcd/b	jb/bcd, jbd/bc, jbc/bd
Seroume_2006-08-06_038	G	Sav	S	G	2	-	2	-	-	-	b/b
Seroume_2006-08-06_042	G	hybrid-Mop/Sav	S	G	2	-	2	1	1	-	bcd/b	bc/bd
Seroume_2006-08-06_055	G	Sav	S	G	2	-	-	1	-	1	cu/+	cu/+ (hybrid-Mop/Sav)
Seroume_2006-08-06_057	G	Sav	S	G	1	-	2	1	-	1	bcu/b (Sav)	bc/bu (hybrid-Mop/Sav)
Seroume_2006-08-07_061	G	Mop or Sav	M	G	2	-	1	1	-	1	bcu/+ (Sav)	bc/u (Mop), b/cu (Sav), bu/c (hybrid-Mop/Sav)
Seroume_2006-08-07_066	G	cannot read	S	G
Seroume_2006-08-07_069	G	cannot read	S	G
Seroume_2006-08-07_083	G	undecided	S	G	2	-	1	-	1	-	bd/+ (Sav or hybrid-Mop/Sav)	b/d (Mop or Sav)
Seroume_2006-08-07_088	G	Mop	M	G	2	-	1	1	-	-	bc/+	bc/+S (hybrid-Mop/Sav), b/c (Sav)
Seroume_2006-08-07_091	G	undecided	S	G	2	-	1	-	1	-	bd/+ (Sav or hybrid-Mop/Sav)	b/d (Mop or Sav)
Seroume_2006-08-07_096	G	hybrid-Mop/Sav	M	G	2	-	2	1	-	-	bc/b
Seroume_2006-08-07_097	G	hybrid	S	G	1	-	2	1	1	-	bcd/b
Seroume_2006-08-07_100	G	cannot read	S	G
Seroume_2006-08-07_101	G	Sav	S	G	2	-	2	-	-	-	b/b
Seroume_2006-08-07_103	G	hybrid-Mop/Sav	S	G	2	-	2	2	-	1	bcu/bc
Seroume_2006-08-07_113	G	cannot read	M	G
Soulouba_2002-08-05_001	G	Sav	S	G	1	-	2	-	-	-	b/b
Soulouba_2002-08-05_002	G	cannot read	S	G
Soulouba_2002-08-05_003	G	Bam	S	G	2	2	-	2	-	2	jcu/jcu
Soulouba_2002-08-05_004	G	Sav	S	G	2	-	2	-	-	-	b/b
Soulouba_2002-08-05_005	G	cannot read	S	G
Soulouba_2002-08-05_006	G	cannot read	M	G
Soulouba_2002-08-05_007	G	Sav	S	G	?	-	1	-	-	-	b/+
Soulouba_2002-08-05_008	G	Sav	S	G	?	-	-	-	-	-	+/+
Soulouba_2002-08-05_009	G	Mop or Sav	S	G	2	-	1	1	-	1	bcu/+ (Sav)	bc/u (Mop), b/cu (Sav), bu/c (hybrid-Mop/Sav)
Soulouba_2002-08-05_010	G	cannot read	S	G
Soulouba_2002-08-05_011	G	cannot read	S	G
Soulouba_2002-08-05_012	G	cannot read	S	G	1
Soulouba_2002-08-05_013	G	cannot read	S	G
Soulouba_2002-08-05_014	G	Mop or Sav	S	G	1	-	1	1	-	1	bcu/+ (Sav)	bcu/+ (hybrid-For/Sav), bc/u (Mop) or b/cu (Sav)
Soulouba_2002-08-05_015	G	cannot read	S	G
Soulouba_2002-08-05_016	G	Mop	M	G	2	-	2	2	-	-	bc/bc
Soulouba_2002-08-05_017	G	Sav	S	G	1	-	2	2	-	2	bcu/bcu
Soulouba_2002-08-05_018	G	cannot read	S	G
Soulouba_2002-08-05_019	G	cannot read	S	G
Soulouba_2002-08-05_020	G	cannot read	S	G
Soulouba_2002-08-05_021	G	cannot read	M	G
Soulouba_2002-08-05_022	G	Sav	S	G	-	-	2	-	-	-	b/b
Soulouba_2002-08-05_023	G	cannot read	S	G
Soulouba_2002-08-05_024	G	cannot read	S	G
Soulouba_2002-08-05_025	G	cannot read	S	G
Soulouba_2002-08-05_026	G	Mop or Sav	S	G	2	-	1	1	-	1	bcu/+ (Sav)	bc/u (Mop), b/cu (Sav), bu/c (hybrid-Mop/Sav)
Soulouba_2002-08-05_027	G	Mop or Sav	M	G	1	-	1	1	-	1	bcu/+ (Sav)	bcu/+ (hybrid-For/Sav), bc/u (Mop) or b/cu (Sav)
Soulouba_2002-08-05_028	G	cannot read	S	G
Soulouba_2002-08-05_029	G	Mop or Sav	S	G	?	-	1	1	-	1	bcu/+	Bc/u, b/cu
Soulouba_2002-08-05_030	G	cannot read	S	G
Soulouba_2002-08-05_031	G	Mop or Sav	S	G	?	-	1	1	-	1	bcu/+	Bc/u, b/cu
Soulouba_2002-08-05_032	G	Sav	S	G	1	-	2	-	-	-	b/b
Soulouba_2002-08-05_033	G	undecided	S	G	?	-	2	1	1	?	bcd/b	Cant read u
Soulouba_2002-08-05_034	G	cannot read	S	G
Soulouba_2002-08-05_035	G	cannot read	S	G
Soulouba_2002-08-05_036	G	Bam	S	G	2	2	-	2	-	2	jcu/jcu
Soulouba_2002-08-05_037	G	Bam	S	G	2	2	-	2	-	2	jcu/jcu
Soulouba_2002-08-05_038	G	Bam	S	G	2	2	-	2	-	2	jcu/jcu
Soulouba_2002-08-05_039	G	cannot read	S	G
Soulouba_2002-08-05_040	G	Bam	S	G	2	2	-	2	-	2	jcu/jcu
Soulouba_2002-08-05_041	G	Sav	S	G	2	-	-	1	-	1	cu/+	cu/+ (hybrid-Mop/Sav)
Soulouba_2002-08-05_042	G	Mop	M	G	2	-	2	2	-	-	bc/bc
Soulouba_2002-08-05_043	G		S	G	?	-	1	2	1	1	bcd/cu
Soulouba_2002-08-05_044	G	Sav	S	G	2	-	2	-	-	-	b/b
Soulouba_2002-08-05_045	G	cannot read	S	G
Soulouba_2002-08-05_046	G	cannot read	S	G
Soulouba_2002-08-05_047	G	Sav	S	G	2	-	1	-	-	-	b/+	b/+ (hybrid-Mop/Sav)
Soulouba_2002-08-05_048	G	Mop or Sav	S	G	2	-	1	1	-	1	bcu/+ (Sav)	bc/u (Mop), b/cu (Sav), bu/c (hybrid-Mop/Sav)
Soulouba_2002-08-05_049	G	Sav	S	G	2	-	2	-	-	-	b/b
Soulouba_2002-08-05_050	G	Mop or Sav	S	G	2	-	1	1	-	1	bcu/+ (Sav)	bc/u (Mop), b/cu (Sav), bu/c (hybrid-Mop/Sav)
Soulouba_2002-08-05_051	G	cannot read	S	G
Soulouba_2002-08-05_052	G	cannot read	S	G
Soulouba_2002-08-05_057	G	Sav	S	G	1	-	2	-	-	-	b/b
Soulouba_2002-08-05_058	G	cannot read	M	G
Soulouba_2002-08-05_060	G	cannot read	S	G
Soulouba_2002-08-05_061	G	Sav	S	G	2	-	2	-	-	-	b/b
Soulouba_2002-08-05_062	G	Sav	S	G	1	-	2	-	-	-	b/b
Soulouba_2002-08-05_063	G	Mop	M	G	2	-	2	2	-	-	bc/bc
Soulouba_2002-08-05_064	G	Sav	S	G	2	-	2	-	-	-	b/b
Soulouba_2002-08-05_065	G	cannot read	M	G
Soulouba_2002-08-05_066	G	Sav	S	G	2	-	-	1	-	1	cu/+	cu/+ (hybrid-Mop/Sav)
Soulouba_2002-08-05_067	G	cannot read	S	G
Soulouba_2002-08-05_068	G	Sav	S	G	2	-	1	-	-	-	b/+	b/+ (hybrid-Mop/Sav)
Soulouba_2002-08-05_069	G	cannot read	S	G
Soulouba_2002-08-05_070	G	Bam	S	G	2	2	-	2	-	2	jcu/jcu
Soulouba_2002-08-05_072	G	Bam	S	G	?	2	-	2	-	2	jcu/jcu
Soulouba_2002-08-05_073	G	Bam	S	G	2	2	-	2	-	2	jcu/jcu
Soulouba_2002-08-05_074	G	Sav	S	G	2	-	2	-	-	-	b/b
Soulouba_2002-08-05_075	G	Bam	S	G	2	2	2	2	-	2	jbcu/jbcu
Soulouba_2002-08-05_076	G	Bam	S	G	2	2	-	2	-	2	jcu/jcu
Soulouba_2002-08-05_077	G	Sav	S	G	1	-	2	-	-	-	b/b
Soulouba_2002-08-05_078	G	hybrid-Bam/Sav	S	G	2	2	-	2	-	1	jcu/jc
Soulouba_2002-08-05_079	G	Bam	S	G	2	2	1	2	-	2	jbcu/jcu
Soulouba_2002-08-05_080	G	hybrid	S	G	1	-	1	1	1	-	bcd/+
Soulouba_2002-08-05_081	G	cannot read	S	G
Soulouba_2002-08-05_082	G	Sav	S	G	1	-	2	-	1	-	bd/b
Soulouba_2002-08-05_083	G	Mop	S	G	2	-	2	2	-	-	bc/bc
Soulouba_2002-08-05_084	G	Bam	S	G	2	2	-	2	-	2	jcu/jcu
Soulouba_2002-08-05_085	G	Mop or Sav	M	G	1	-	1	1	-	1	bcu/+ (Sav)	bcu/+ (hybrid-For/Sav), bc/u (Mop) or b/cu (Sav)
Soulouba_2002-08-05_086	G	Sav	S	G	2	-	2	-	-	-	b/b
Soulouba_2002-08-05_087	G	cannot read	M	G
Soulouba_2002-08-05_088	G	Sav	S	G	-	-	2	-	-	-	b/b
Soulouba_2002-08-05_089	G	Mop or Sav	S	G	2	-	1	1	-	1	bcu/+ (Sav)	bc/u (Mop), b/cu (Sav), bu/c (hybrid-Mop/Sav)
Soulouba_2002-08-05_090	G	Sav	S	G	2	-	-	1	-	1	cu/+	cu/+ (hybrid-Mop/Sav)
Soulouba_2002-08-05_091	G	cannot read	M	G
Soulouba_2002-08-05_092	G	cannot read	S	G
Soulouba_2002-08-05_093	G	Bam	S	G	2	2	-	2	-	2	jcu/jcu
Soulouba_2002-08-05_094	G	Mop or Sav	S	G	2	-	1	1	-	1	bcu/+ (Sav)	bc/u (Mop), b/cu (Sav), bu/c (hybrid-Mop/Sav)
Soulouba_2002-08-05_095	G	cannot read	S	G
Soulouba_2002-08-05_096	G	hybrid-For/Sav	S	G	-	-	1	-	-	-	b/+
Soulouba_2002-08-05_097	G	Sav	S	G	2	-	2	-	-	-	b/b
Soulouba_2002-08-05_098	G	Sav	S	G	2	-	1	-	-	-	b/+	b/+ (hybrid-Mop/Sav)
Soulouba_2002-08-05_099	G	Sav	S	G	2	-	2	-	-	-	b/b
Soulouba_2002-08-05_100	G	Sav	S	G	2	-	2	-	-	-	b/b
Soulouba_2002-08-05_101	G	undecided	S	G	-	-	1	1	-	1	bcu/+	bc/u (Mop) or b/cu(Sav)
Soulouba_2002-08-05_102	G	Sav	S	G	1	-	-	1	-	1	cu/+	cu/+ (hybrid-For/Sav)
Soulouba_2002-08-05_103	G	Mop or Sav	S	G	?	-	1	1	-	1	bcu/+	Bc/u, b/cu
Soulouba_2002-08-05_104	G	Bam	S	G	2	2	1	2	-	2	jbcu/jcu
Soulouba_2002-08-05_105	G	Sav	S	G	-	-	2	-	-	-	b/b
Soulouba_2002-08-05_106	G	Sav	S	G	2	-	1	-	-	-	b/+	b/+ (hybrid-Mop/Sav)
Soulouba_2002-08-05_107	G	cannot read	S	G
Soulouba_2002-08-05_108	G	Sav	S	G	2	-	-	2	-	1	cu/c
Soulouba_2002-08-05_109	G	Sav	S	G	2	-	2	-	-	-	b/b
Soulouba_2002-08-05_110	G	Sav	S	G	1	-	2	2	-	2	bcu/bcu
Soulouba_2002-08-05_111	G	Mop or Sav	M	G	?	-	1	1	-	1	bcu/+	Bc/u, b/cu
Soulouba_2002-08-05_112	G	hybrid-Bam/Sav	S	G	2	2	-	1	-	1	jcu/j
Soulouba_2002-08-05_113	G	Sav	S	G	2	-	2	-	-	-	b/b
Soulouba_2002-08-05_114	G	cannot read	S	G
Soulouba_2002-08-05_115	G	Mop	M	G	2	-	2	2	-	-	bc/bc
Soulouba_2002-08-05_116	G	Bam	S	G	2	2	1	2	-	2	jbcu/jcu
Soulouba_2002-08-05_117	G	Sav	S	G	1	-	2	-	-	-	b/b
Soulouba_2002-08-05_118	G	Sav	S	G	2	-	2	-	-	-	b/b
Soulouba_2002-08-05_119	G	Sav	S	G	2	2	1	2	-	-	jbc/jc
Soulouba_2002-08-05_120	G	cannot read	S	G
Soulouba_2002-08-05_121	G	cannot read	S	G
Soulouba_2002-08-05_122	G	cannot read	S	G
Soulouba_2002-08-05_123	G	cannot read	S	G
Soulouba_2003-09-09_001	G	Sav	S	G	?	-	1	-	-	-	b/+
Soulouba_2003-09-09_002	G	cannot read	S	G
Soulouba_2003-09-09_003	G	cannot read	S	G
Soulouba_2003-09-09_004	G	Mop	M	G	?	-	1	1	-	-	bc/+
Soulouba_2003-09-09_005	G	cannot read	S	G
Soulouba_2003-09-09_006	G	cannot read	S	G
Soulouba_2003-09-09_007	G	cannot read	S	G
Soulouba_2003-09-09_008	G	Sav	S	G	2	-	2	-	-	-	b/b
Soulouba_2003-09-09_009	G	cannot read	S	G
Soulouba_2003-09-09_010	G	cannot read	S	G
Soulouba_2003-09-09_011	G	cannot read	S	G
Soulouba_2003-09-09_012	G	cannot read	S	G
Soulouba_2003-09-09_013	G	cannot read	S	G
Soulouba_2003-09-09_014	G	cannot read	S	G
Soulouba_2003-09-09_015	G	Sav	S	G	2	-	2	-	-	-	b/b
Soulouba_2003-09-09_016	G	cannot read	S	G
Soulouba_2003-09-09_017	G	Sav	S	G	1	-	-	1	-	1	cu/+	cu/+ (hybrid-For/Sav)
Soulouba_2003-09-09_018	G	cannot read	S	G
Soulouba_2003-09-09_020	G	cannot read	S	G
Soulouba_2003-09-09_021	G	Mop or Sav	S	G	2	-	1	1	-	1	bcu/+ (Sav)	bc/u (Mop), b/cu (Sav), bu/c (hybrid-Mop/Sav)
Soulouba_2003-09-09_022	G	Sav	S	G	?	-	2	-	-	-	b/b
Soulouba_2003-09-09_023	G	Mop or Sav	S	G	2	-	1	1	-	1	bcu/+ (Sav)	bc/u (Mop), b/cu (Sav), bu/c (hybrid-Mop/Sav)
Soulouba_2003-09-09_024	G	cannot read	S	G
Soulouba_2003-09-09_025	G	cannot read	S	G
Soulouba_2003-09-09_026	G	cannot read	S	G
Soulouba_2003-09-09_027	G	Bam	S	G	2	2	1	2	-	2	jbcu/jbu
Soulouba_2003-09-09_028	G	Mop or Sav	S	G	2	-	1	1	-	1	bcu/+ (Sav)	bc/u (Mop), b/cu (Sav), bu/c (hybrid-Mop/Sav)
Soulouba_2003-09-09_029	G	Sav	S	G	2	-	2	-	-	-	b/b
Soulouba_2003-09-09_030	G	cannot read	S	G
Soulouba_2003-09-09_032	G	cannot read	S	G
Soulouba_2003-09-09_033	G	Mop or Sav	S	G	2	-	1	1	-	1	bcu/+ (Sav)	bc/u (Mop), b/cu (Sav), bu/c (hybrid-Mop/Sav)
Soulouba_2003-09-09_034	G	cannot read	S	G
Soulouba_2003-09-09_035	G	Mop or Sav	S	G	?	-	1	1	-	1	bcu/+	bc/u,b/cu
Soulouba_2003-09-09_036	G	Sav	S	G	2	-	1	-	-	-	b/+	b/+ (hybrid-Mop/Sav)
Soulouba_2003-09-09_037	G	Mop or Sav	S	G	2	-	1	1	-	1	bcu/+ (Sav)	bc/u (Mop), b/cu (Sav), bu/c (hybrid-Mop/Sav)
Soulouba_2003-09-09_038	G	Sav	S	G	?	-	2	-	-	-	b/b
Soulouba_2003-09-09_039	G	Sav	S	G	2	-	2	-	-	-	b/b
Soulouba_2003-09-09_040	G	Sav	S	G	?	-	1	-	-	-	b/+
Soulouba_2003-09-09_041	G	Mop or Sav	S	G	?	-	1	1	-	1	bcu/+	bc/u,b/cu
Soulouba_2003-09-09_042	G	cannot read	S	G
Soulouba_2003-09-09_043	G	Sav	S	G	2	-	2	-	-	-	b/b
Soulouba_2003-09-09_044	G	Sav	S	G	2	-	1	-	-	-	b/+	b/+ (hybrid-Mop/Sav)
Soulouba_2003-09-09_045	G	Mop or Sav	S	G	1	-	1	1	-	1	bcu/+ (Sav)	bcu/+ (hybrid-For/Sav), bc/u (Mop) or b/cu (Sav)
Soulouba_2003-09-09_046	G	Sav	S	G	2	-	2	-	-	-	b/b
Soulouba_2003-09-09_047	G	Sav	S	G	2	-	2	-	-	-	b/b
Soulouba_2003-09-09_048	G	Sav	S	G	1	-	2	-	-	-	b/b
Soulouba_2003-09-09_049	G	Mop or Sav	S	G	1	-	1	1	-	1	bcu/+ (Sav)	bcu/+ (hybrid-For/Sav), bc/u (Mop) or b/cu (Sav)
Soulouba_2003-09-09_050	G	Mop or Sav	S	G	2	-	2	1	-	1	bcu/b (Sav)	bc/bu (Mop)
Soulouba_2003-09-09_051	G	Bam	S	G	2	2	1	2	-	2	jbcu/jcu
Soulouba_2003-09-09_052	G	Sav	S	G	1	-	2	-	-	-	b/b
Soulouba_2003-09-09_053	G	Mop or Sav	S	G	2	-	1	1	-	1	bcu/+ (Sav)	bc/u (Mop), b/cu (Sav), bu/c (hybrid-Mop/Sav)
Soulouba_2003-09-09_054	G	Bam	S	G	?	2	1	2	-	2	jbcu/jcu
Soulouba_2003-09-09_055	G	cannot read	S	G
Soulouba_2003-09-09_056	G	Mop or Sav	S	G	2	-	1	1	-	1	bcu/+ (Sav)	bc/u (Mop), b/cu (Sav), bu/c (hybrid-Mop/Sav)
Soulouba_2003-09-09_057	G	Mop	M	G	?	-	1	1	-	-	bc/+
Soulouba_2003-09-09_058	G	Sav	S	G	2	-	2	-	-	-	b/b
Soulouba_2003-09-09_059	G	cannot read	S	G
Soulouba_2003-09-09_060	G	Sav	S	G	2	-	1	-	-	-	b/+	b/+ (hybrid-Mop/Sav)
Soulouba_2003-09-09_061	G	Sav	S	G	2	-	2	-	-	-	b/b
Soulouba_2003-09-09_062	G	Sav	S	G	1	-	2	-	-	-	b/b
Soulouba_2003-09-09_063	G	Sav	S	G	1	-	2	-	-	-	b/b
Soulouba_2003-09-09_064	G	cannot read	S	G
Soulouba_2003-09-09_065	G	Sav	S	G	?	-	2	-	-	-	b/b
Soulouba_2003-09-09_066	G	cannot read	S	G
Soulouba_2003-09-09_067	G	cannot read	S	G
Soulouba_2003-09-09_069	G	Sav	S	G	2	-	1	-	-	-	b/+	b/+ (hybrid-Mop/Sav)
Soulouba_2003-09-09_070	G	cannot read	S	G
Soulouba_2003-09-09_071	G	Bam	S	G	2	2	-	2	-	2	jcu/jcu
Soulouba_2003-09-09_072	G	cannot read	S	G
Soulouba_2003-09-09_073	G	Sav	S	G	?	-	1	-	-	-	b/+
Soulouba_2003-09-09_074	G	Sav	S	G	2	-	1	-	-	-	b/+	b/+ (hybrid-Mop/Sav)
Soulouba_2003-09-09_075	G	cannot read	S	G
Soulouba_2003-09-09_076	G	cannot read	S	G
Soulouba_2003-09-09_077	G	Sav	S	G	2	-	1	-	-	-	b/+	b/+ (hybrid-Mop/Sav)
Soulouba_2003-09-09_078	G	Sav	S	G	2	-	2	-	-	-	b/b
Soulouba_2003-09-09_079	G	hybrid-Mop/Sav	S	G	1	-	1	1	-	2	bcu/u	bu/cu
Soulouba_2003-09-09_080	G	Sav	S	G	2	-	2	-	-	-	b/b
Soulouba_2003-09-09_081	G	Sav	S	G	2	-	2	-	-	-	b/b
Soulouba_2003-09-09_082	G	Sav	S	G	?	-	2	-	-	-	b/b
Soulouba_2003-09-09_083	G	cannot read	S	G
Soulouba_2003-09-09_085	G	Sav	S	G	2	-	2	-	-	-	b/b
Soulouba_2003-09-09_086	G	Sav	S	G	2	-	2	-	-	-	b/b
Soulouba_2003-09-09_087	G	cannot read	S	G
Soulouba_2003-09-09_088	G	Mop or Sav	S	G	1	-	1	1	-	1	bcu/+ (Sav)	bcu/+ (hybrid-For/Sav), bc/u (Mop) or b/cu (Sav)
Soulouba_2003-09-09_089	G	Mop or Sav	S	G	2	-	1	1	-	1	bcu/+ (Sav)	bc/u (Mop), b/cu (Sav), bu/c (hybrid-Mop/Sav)
Soulouba_2003-09-09_090	G	Bam	S	G	2	2	1	2	-	2	jbcu/jcu
Soulouba_2003-09-09_091	G	cannot read	S	G
Tinko_2002-09-14_002	G	Mop or Sav	S	G	1	-	-	-	2	-	d/d
Tinko_2002-09-14_003	G	Sav	S	G	2	1	2	-	-	-	jb/b
Tinko_2002-09-14_004	G	cannot read	S	G
Tinko_2002-09-14_005	G	Sav	S	G	2	-	2	-	-	-	b/b
Tinko_2002-09-14_006	G	cannot read	M	G
Tinko_2002-09-14_007	G	Sav	S	G	2	-	-	1	-	1	cu/+	cu/+ (hybrid-Mop/Sav)
Tinko_2002-09-14_008	G	cannot read	S	G
Tinko_2002-09-14_009	G	Sav	S	G	1	-	1	2	-	2	bcu/cu
Tinko_2002-09-14_010	G	Sav	S	G	2	-	2	-	-	-	b/b
Tinko_2002-09-14_012	G	cannot read	S	G
Tinko_2002-09-14_013	G	cannot read	S	G
Tinko_2002-09-14_014	G	Sav	S	G	-	-	2	-	-	-	b/b
Tinko_2002-09-14_015	G	cannot read	S	G
Tinko_2002-09-14_016	G	Sav	S	G	2	-	2	-	1	-	bd/b
Tinko_2002-09-14_017	G	Mop	M	G	2	-	2	2	-	-	bc/bc
Tinko_2005-08-11_001	G	Sav	S	G	1	1	-	-	2	-	jd/d
Tinko_2005-08-11_003	G	undecided	S	G	2	-	1	-	1	-	bd/+ (Sav or hybrid-Mop/Sav)	b/d (Mop or Sav)
Tinko_2005-08-11_004	G	Sav	S	G	2	1	2	-	1	-	jbd/b	jb/bd
Tinko_2005-08-11_006	G	Sav	S	G	2	-	2	-	-	-	b/b
Tinko_2005-08-11_007	G	undecided	S	G	2	-	1	1	1	1	bc/du	bcd/u, bd/cu, bcdu/+, cd/bu
Tinko_2005-08-11_009	G	Mop or Sav	S	G	2	-	1	1	-	1	bcu/+ (Sav)	bc/u (Mop), b/cu (Sav), bu/c (hybrid-Mop/Sav)
Tinko_2005-08-11_010	G	Sav	S	G	2	-	1	-	-	-	b/+	b/+ (hybrid-Mop/Sav)
Tinko_2005-08-11_011	G	Sav	S	G	2	2	1	-	2	-	jbd/jd
Tinko_2005-08-11_012	G	Sav	S	G	2	-	2	-	1	-	bd/b
Tinko_2005-08-11_014	G	undecided	S	G	2	1	2	1	-	1	jb/bcu (Sav)	jbcu/b (hybrid-Bam/Sav), jbc/bu, jbu/bc
Tinko_2005-08-11_015	G	Sav	S	G	2	-	1	-	-	-	b/+	b/+ (hybrid-Mop/Sav)
Tinko_2005-08-11_016	G	Sav	S	G	2	-	2	-	-	-	b/b
Tinko_2005-08-11_017	G	Sav	S	G	2	1	1	-	1	-	jbd/+	j/bd, jb/d, jbd/+ (hybrid-Mop/Sav), jd/b (hybrid-Mop/Sav)
Tinko_2005-08-11_018	G	Sav	S	G	2	1	1	-	1	-	jbd/+	j/bd, jb/d, jbd/+ (hybrid-Mop/Sav), jd/b (hybrid-Mop/Sav)
Tinko_2005-08-11_019	G	Mop or Sav	S	G	2	-	1	1	-	1	bcu/+ (Sav)	bc/u (Mop), b/cu (Sav), bu/c (hybrid-Mop/Sav)
Tinko_2005-08-11_021	G	Sav	S	G	2	-	2	1	1	1	bcu/bd
Tinko_2005-08-11_023	G	undecided	S	G	2	-	-	1	1	1	cdu/+	cu/d, c/du
Tinko_2005-08-11_024	G	undecided	S	G	2	1	-	1	1	1	jcu/d	j/cdu, jc/du, jd/cu, ju/cd
Tinko_2005-08-11_025	G	Sav	S	G	2	-	2	-	1	-	bd/b
Tinko_2005-08-11_026	G	Sav	S	G	2	1	2	-	1	-	jbd/b	jb/bd
Tinko_2005-08-11_027	G	undecided	S	G	1	1	1	1	-	1	jbcu/+	j/bcu, jb/cu, jc/bu, jcu/b
Tinko_2005-08-11_028	G	Sav	S	G	2	-	1	-	-	-	b/+	b/+ (hybrid-Mop/Sav)
Tinko_2005-08-11_029	G	Sav	S	G	2	-	2	-	-	-	b/b
Tinko_2005-08-11_030	G	undecided	S	G	2	-	1	1	1	1	bc/du	bcd/u, bd/cu, bcdu/+, cd/bu
Tinko_2005-08-11_031	G	Sav	S	G	2	-	1	-	-	-	b/+	b/+ (hybrid-Mop/Sav)
Tinko_2005-08-11_032	G	Sav	S	G	2	-	2	-	1	-	bd/b
Tinko_2005-08-11_033	G	Mop or Sav	S	G	2	-	2	1	-	1	bcu/b (Sav)	bc/bu (Mop)
Tinko_2005-08-11_034	G	Sav	S	G	1	-	1	-	1	-	bd/+	b/d
Tinko_2005-08-11_035	G	undecided	S	G	2	1	1	-	-	-	jbt/+	j/bt, jt/b
Tinko_2005-08-11_036	G	undecided	S	G	2	1	1	1	1	1	jbcu/d	jcu/bd, jbc/du, jbd/cu, etc
Tinko_2005-08-11_037	G	Sav	S	G	2	-	2	-	1	-	bd/b
Tinko_2005-08-11_038	G	hybrid-Mop/Sav	S	G	2	-	2	1	1	-	bcd/b	bc/bd
Tinko_2005-08-11_039	G	Sav	S	G	2	-	1	-	-	-	b/+	b/+ (hybrid-Mop/Sav)
Tinko_2005-08-11_040	G	Sav	S	G	2	1	2	-	-	-	jb/b
Tinko_2005-08-11_041	G	Mop or Sav	S	G	2	-	2	1	-	1	bcu/b (Sav)	bc/bu (Mop)
Tinko_2005-08-11_043	G	Sav	S	G	2	1	2	-	-	-	jb/b
Tinko_2005-08-11_044	G	Sav	S	G	2	-	2	-	-	-	b/b
Tinko_2005-08-11_045	G	Sav	S	G	1	-	2	2	-	2	bcu/bcu
Tinko_2005-08-11_046	G	Mop or Sav	S	G	2	-	1	1	-	1	bcu/+ (Sav)	bc/u (Mop), b/cu (Sav), bu/c (hybrid-Mop/Sav)
Tinko_2005-08-11_047	G	Sav	S	G	2	-	2	-	-	-	b/b
Tinko_2005-08-11_048	G	Sav	S	G	2	1	1	-	1	-	jbd/+	j/bd, jb/d, jbd/+ (hybrid-Mop/Sav), jd/b (hybrid-Mop/Sav)
Tinko_2005-08-11_049	G	undecided	S	G	2	1	1	1	1	1	jbcu/d	jcu/bd, jbc/du, jbd/cu, etc
Tinko_2005-08-11_050	G	hybrid-Mop/Sav	S	G	2	-	2	1	1	-	bcd/b	bc/bd
Tinko_2005-08-11_051	G	undecided	S	G	2	-	1	-	1	-	bd/+ (Sav or hybrid-Mop/Sav)	b/d (Mop or Sav)
Tinko_2005-08-11_052	G	Sav	S	G	1	-	1	-	-	-	b/+	b/+ (hybrid-For/Sav)
Tinko_2005-08-11_053	G	Sav	S	G	1	-	1	-	1	-	bd/+	b/d
Tinko_2005-08-11_054	G	Sav	S	G	2	2	2	-	2	-	jbd/jbd
Tinko_2005-08-11_055	G	Sav	S	G	2	-	2	-	-	-	b/b
Tinko_2005-08-11_056	G	Sav	S	G	1	-	1	-	1	-	bd/+	b/d
Tinko_2005-08-11_057	G	cannot read	S	G
Tinko_2005-08-11_058	G	cannot read	S	G
Tinko_2005-08-11_059	G	Sav	S	G	2	-	2	-	-	-	b/b
Tinko_2005-08-11_060	G	Sav	S	G	1	-	2	-	-	-	b/b
Tinko_2005-08-11_061	G	cannot read	S	G
Tinko_2005-08-11_062	G	Sav	S	G	2	-	2	-	-	-	b/b
Tinko_2005-08-11_063	G	Mop or Sav	S	G	1	-	1	1	-	1	bcu/+ (Sav)	bcu/+ (hybrid-For/Sav), bc/u (Mop) or b/cu (Sav)
Tinko_2005-08-11_064	G	cannot read	S	G
Tinko_2005-08-11_065	G	Sav	S	G	2	-	2	1	1	1	bcu/bd
Tinko_2005-08-11_066	G	Sav	S	G	2	1	2	-	1	-	jbd/b	jb/bd
Tinko_2005-08-11_067	G	Mop or Sav	S	G	2	-	-	-	1	-	d/+	d/+ (hybrid-Mop/Sav)
Tinko_2005-08-11_068	G	undecided	S	G	1	-	1	1	1	1	bcu/d	b/cdu, bc/du, bd/cu, bu/cd
Tinko_2005-08-11_069	G	cannot read	S	?	?	1	2	1	1	1	jbcu/b	jb/bcu
Tinko_2005-08-11_070	G	hybrid-Mop/Sav	S	G	1	-	1	-	-	2	bu/u
Tinko_2005-08-11_071	G	Sav	S	G	2	1	1	-	1	-	jbd/+	j/bd, jb/d, jbd/+ (hybrid-Mop/Sav), jd/b (hybrid-Mop/Sav)
Tinko_2005-08-11_073	G	undecided	S	G	2	-	1	1	1	1	bc/du	bcd/u, bd/cu, bcdu/+, cd/bu
Tinko_2005-08-11_074	G	Sav	S	G	2	1	2	-	1	-	jbd/b	jb/bd
Tinko_2005-08-11_075	G	Sav	S	G	2	-	2	-	-	-	b/b
Tinko_2005-08-11_076	G	Sav	S	G	2	-	2	-	-	-	b/b
Tinko_2005-08-11_077	G	undecided	S	G	1	1	1	1	-	1	jbcu/+	j/bcu, jb/cu, jc/bu, jcu/b
Tinko_2005-08-11_078	G	cannot read	S	G
Tinko_2005-08-11_079	G	undecided	S	G	2	1	1	1	1	1	jbcu/d	jcu/bd, jbc/du, jbd/cu, etc
Tinko_2005-08-11_080	G	Sav	S	G	1	-	1	-	-	-	b/+	b/+ (hybrid-For/Sav)
Tinko_2005-08-11_082	G	undecided	S	G	2	1	1	1	-	1	jcu/b
Tinko_2005-08-11_083	G	Sav	S	G	2	-	2	-	-	-	b/b
Tinko_2005-08-11_084	G	cannot read	S	G
Tinko_2005-08-11_085	G	Sav	S	G	2	-	2	-	-	-	b/b
Tinko_2005-08-11_086	G	Sav	S	G	2	-	-	1	-	1	cu/+	cu/+ (hybrid-Mop/Sav)
Tinko_2005-08-11_087	G	Sav	S	G	2	-	1	-	2	-	bd/d	bd/d (hybrid-Mop/Sav)
Tinko_2005-08-11_089	G	Sav	S	G	1	-	2	-	-	-	b/b
Tinko_2005-08-11_090	G	undecided	S	G	2	1	1	1	1	1	jbcu/d	jcu/bd, jbc/du, jbd/cu, etc
Tinko_2005-08-11_091	G	Sav	S	G	2	1	2	-	2	-	jbd/bd
Tinko_2005-08-11_092	G	Sav	S	G	2	-	1	-	-	-	b/+	b/+ (hybrid-Mop/Sav)
Tinko_2005-08-11_093	G	Mop or Sav	S	G	2	-	1	1	-	1	bcu/+ (Sav)	bc/u (Mop), b/cu (Sav), bu/c (hybrid-Mop/Sav)
Tinko_2005-08-11_095	G	Mop or Sav	S	G	2	-	1	1	-	1	bcu/+ (Sav)	bc/u (Mop), b/cu (Sav), bu/c (hybrid-Mop/Sav)
Tinko_2005-08-11_096	G	undecided	S	G	2	-	-	1	1	1	cdu/+	cu/d, c/du
Tinko_2005-08-11_097	G	Sav	S	G	1	-	2	-	1	-	bd/b
Tinko_2005-08-11_099	G	Sav	S	G	2	1	2	-	1	-	jbd/b	jb/bd
Tinko_2005-08-11_100	G	Sav	S	G	2	1	1	-	2	-	jbd/d	jd/bd
Tinko_2005-08-11_101	G	undecided	S	G	2	-	1	1	1	1	bc/du	bcd/u, bd/cu, bcdu/+, cd/bu
Tinko_2005-08-11_102	G	Sav	S	G	2	-	2	-	1	-	bd/b
Tinko_2005-08-11_103	G	Sav	S	G	2	2	2	-	2	-	jbd/jbd
Tinko_2005-08-11_104	G	Sav	S	G	2	1	2	-	-	-	jb/b
Tinko_2005-08-11_105	G	hybrid-Bam/Sav	S	G	2	1	-	2	-	2	jcu/cu
Tinko_2005-08-11_108	G	Sav	S	G	2	-	1	-	2	-	bd/d	bd/d (hybrid-Mop/Sav)
Tinko_2006-08-12_002	G	hybrid	S	G	2	-	2	1	1	1	bcdu/b
Tinko_2006-08-12_008	G	cannot read	S	?
Tinko_2006-08-12_010	G	Sav	S	G	2	-	2	-	1	-	bd/b
Tinko_2006-08-12_012	G	undecided	S	G	1	-	?	?	?	?	?
Tinko_2006-08-12_013	G	Sav	S	G	2	-	2	-	-	-	b/b
Tinko_2006-08-12_015	G	cannot read	S	G
Tinko_2006-08-12_016	G	cannot read	S	G
Tinko_2006-08-12_017	G	cannot read	S	G
Tinko_2006-08-12_018	G	cannot read	S	?
Tinko_2006-08-12_019	G	cannot read	S	G
Tinko_2006-08-12_020	G	cannot read	S	?
Tinko_2006-08-12_022	G	cannot read	S	G
Tinko_2006-08-12_023	G	cannot read	S	G
Tinko_2006-08-12_024	G	Sav	S	G	1	-	1	-	1	-	bd/+	b/d
Tinko_2006-08-12_026	G	cannot read	S	G
Tinko_2006-08-12_027	G	cannot read	M	G
Tinko_2006-08-12_029	G	Sav	S	G	1	-	2	-	-	-	b/b
Tinko_2006-08-12_030	G	cannot read	S	G
Tinko_2006-08-12_031	G	cannot read	S	G
Tinko_2006-08-12_032	G	cannot read	S	G
Tinko_2006-08-12_033	G	cannot read	S	G
Tinko_2006-08-14_034	G	hybrid	S	G	?	2	-	-	1	-	jd/j
Tinko_2006-08-14_035	G	Sav	S	G	?	-	2	-	-	-	b/b
Tinko_2006-08-14_036	G	Sav	S	G	2	-	2	-	-	-	b/b
Tinko_2006-08-14_037	G	Sav	S	G	2	-	1	-	-	-	b/+	b/+ (hybrid-Mop/Sav)
Tinko_2006-08-14_038	G	undecided	S	G	2	-	1	-	1	-	bd/+ (Sav or hybrid-Mop/Sav)	b/d (Mop or Sav)
Tinko_2006-08-14_039	G	undecided	S	G	1	-	-	-	-	-	+/+S (hybrid-For/Sav)	+/+M (hybrid-For/Mop)
Tinko_2006-08-14_040	G	Sav	S	G	1	-	2	-	-	-	b/b
Tinko_2006-08-14_041	G	Mop or Sav	M	G	2	-	1	1	-	1	bcu/+ (Sav)	bc/u (Mop), b/cu (Sav), bu/c (hybrid-Mop/Sav)
Tinko_2006-08-14_042	G	cannot read	S	G
Tinko_2006-08-14_043	G	cannot read	S	?	?	-	2	1	-	1	bcu/b
Tinko_2006-08-14_044	G	cannot read	S	G
Tinko_2006-08-14_045	G	Sav	S	G	2	-	2	-	1	-	bd/b
Tinko_2006-08-14_046	G	cannot read	S	G
Tinko_2006-08-14_047	G	cannot read	S	G
Tinko_2006-08-14_051	G	undecided		G	1	-	1	1	-	-	bc/+ (Mop)	b/c(Sav) or bc/+ (hybrid-For/Mop)
Yorobougoula_2002-11-06_001	G	Sav	S	G	-	-	1	2	-	2	bcu/cu
Yorobougoula_2002-11-06_002	G	Sav	S	G	1	-	2	-	-	-	b/b
Yorobougoula_2002-11-06_003	G	Sav	S	G	2	-	2	-	-	-	b/b
Yorobougoula_2002-11-06_004	G	Mop or Sav	S	G	2	-	2	1	-	1	bcu/b (Sav)	bc/bu (Mop)
Yorobougoula_2002-11-06_005	G	Sav	S	G	1	-	2	-	-	-	b/b
Yorobougoula_2002-11-06_006	G	Sav	S			-	2	2	-	2	bcu/bcu
Yorobougoula_2002-11-06_007	G	Sav	S	G	1	-	-	1	-	1	cu/+	cu/+ (hybrid-For/Sav)
Yorobougoula_2002-11-06_008	G	Sav	S	G	1	-	2	-	-	-	b/b
Yorobougoula_2002-11-06_010	G	cannot read	S	G
Yorobougoula_2002-11-06_011	G	Sav	S	G	1	-	1	1	-	1	bcu/+	b/cu, bc/u
Yorobougoula_2002-11-06_012	G	Sav	S	G	2	-	2	-	-	-	b/b
Yorobougoula_2002-11-06_013	G	Sav	S	G	1	-	-	1	-	1	cu/+	cu/+ (hybrid-For/Sav)
Yorobougoula_2002-11-06_014	G	cannot read	S	G
Yorobougoula_2002-11-06_015	G	Sav	S	G	2	-	2	-	-	-	b/b
Yorobougoula_2002-11-06_016	G	Sav	S	G	2	-	2	2	-	2	bcu/bcu
Yorobougoula_2002-11-06_017	G	Sav	S	G	1	-	1	-	-	-	b/+	b/+ (hybrid-For/Sav)
Yorobougoula_2002-11-06_018	G	undecided	S	G	-	-	1	1	-	1	bcu/+	bc/u (Mop) or b/cu(Sav)
Yorobougoula_2002-11-06_019	G	undecided	S	G	2	-	1	1	1	1	bc/du	bcd/u, bd/cu, bcdu/+, cd/bu
Yorobougoula_2002-11-06_020	G	Sav	S	G	1	-	2	-	-	-	b/b
Yorobougoula_2002-11-06_021	G		S			-	-	-	1	-	d/+
Yorobougoula_2002-11-06_022	G	Sav	S	G	1	-	2	-	-	-	b/b
Yorobougoula_2002-11-06_023	G	Sav	S	G	2	-	2	-	-	-	b/b
Yorobougoula_2002-11-06_024	G	Sav	S	G	1	-	1	-	-	-	b/+	b/+ (hybrid-For/Sav)
Yorobougoula_2002-11-06_025	G	Mop or Sav	S	G	2	-	-	-	1	-	d/+	d/+ (hybrid-Mop/Sav)
Yorobougoula_2002-11-06_026	G	undecided	S	G	-	-	1	1	-	1	bcu/+	bc/u (Mop) or b/cu(Sav)
Yorobougoula_2002-11-06_027	G	hybrid-For/Sav	S	G	-	-	1	-	-	-	b/+
Yorobougoula_2002-11-06_028	G	Sav	S	G	-	-	2	-	-	-	b/b
Yorobougoula_2002-11-06_029	G	Sav	S	G	-	-	2	-	-	-	b/b
Yorobougoula_2002-11-06_030	G	undecided	S	G	-	-	1	1	-	1	bcu/+	bc/u (Mop) or b/cu(Sav)
Yorobougoula_2002-11-06_031	G	Bam	S	G	2	2	-	2	-	2	jcu/jcu
Yorobougoula_2002-11-06_032	G	Mop or Sav	S	G	1	-	1	1	-	1	bcu/+ (Sav)	bcu/+ (hybrid-For/Sav), bc/u (Mop) or b/cu (Sav)
Yorobougoula_2002-11-06_033	G	Sav	S	G	1	-	2	1	-	1	bcu/b (Sav)	bc/bu (hybrid-Mop/Sav)
Yorobougoula_2002-11-06_034	G	Sav	S	G	2	-	2	-	-	-	b/b
Yorobougoula_2002-11-06_035	G	Sav	S	G	1	-	2	-	-	-	b/b
Yorobougoula_2002-11-06_036	G	undecided	S	G	1	-	-	-	-	-	+/+S (hybrid-For/Sav)	+/+M (hybrid-For/Mop)
Yorobougoula_2002-11-06_037	G	undecided	S	G	-	-	1	1	-	1	bcu/+	bc/u (Mop) or b/cu(Sav)
Yorobougoula_2002-11-06_038	G	Sav	S	G	1	-	-	2	1	2	dcu/cu
Yorobougoula_2002-11-06_039	G	For	S	G	-	-	-	-	-	-	+/+
Yorobougoula_2002-11-06_040	G	cannot read	S	G
Yorobougoula_2002-11-06_041	G	cannot read	S	G
Yorobougoula_2002-11-06_042	G	cannot read	S	G
Yorobougoula_2002-11-06_043	G	cannot read	S	G
Yorobougoula_2002-11-06_044	G	Mop or Sav	S	G	2	-	2	1	-	1	bcu/b (Sav)	bc/bu (Mop)
Yorobougoula_2002-11-06_045	G	cannot read	S	G
Yorobougoula_2002-11-06_046	G	Mop or Sav	S			-	1	1	-	1	bcu/+	-21-1 bcu/b
Yorobougoula_2002-11-06_047	G	cannot read	S	G
Yorobougoula_2002-11-06_048	G	Sav	S	G	-	-	2	-	-	-	b/b
Yorobougoula_2002-11-06_049	G	undecided	S	G	1	-	-	1	1	-	cd/+ (Sav)	cd/+ (hybrid-For/Sav) or c/d (Sav, hybrid-Mop/Sav)
Yorobougoula_2002-11-06_049a	G	cannot read	S	G
Yorobougoula_2002-11-06_050	G	Sav	S			-	-	2	-	2	cu/cu
Yorobougoula_2002-11-06_051	G	undecided	S	G	1	-	-	-	-	-	+/+S (hybrid-For/Sav)	+/+M (hybrid-For/Mop)
Yorobougoula_2002-11-06_052	G	Sav	S	G	2	-	1	-	-	-	b/+	b/+ (hybrid-Mop/Sav)
Yorobougoula_2002-11-06_053	G	Sav	S	G	1	-	1	-	-	-	b/+	b/+ (hybrid-For/Sav)
Yorobougoula_2002-11-06_054	G	Sav	S			-	2	-	-	-	b/b
Yorobougoula_2002-11-06_055	G	Sav	S	G	1	-	2	-	-	-	b/b
Yorobougoula_2002-11-06_056	G	Mop or Sav	S	?	?	-	1	1	-	1
Yorobougoula_2002-11-06_057	G	undecided	S	G	-	-	1	1	-	1	bcu/+	bc/u (Mop) or b/cu(Sav)
Yorobougoula_2002-11-06_058	G	Mop or Sav	M	G	2	-	1	1	-	1	bcu/+ (Sav)	bc/u (Mop), b/cu (Sav), bu/c (hybrid-Mop/Sav)
Yorobougoula_2002-11-06_059	G	Mop or Sav	S	G	2	-	1	1	-	1	bcu/+ (Sav)	bc/u (Mop), b/cu (Sav), bu/c (hybrid-Mop/Sav)
Yorobougoula_2002-11-06_060	G	cannot read	S	G
Yorobougoula_2002-11-06_061	G	Mop or Sav	S	G	2	-	1	1	-	1	bcu/+ (Sav)	bc/u (Mop), b/cu (Sav), bu/c (hybrid-Mop/Sav)
Yorobougoula_2002-11-06_062	G	Mop or Sav	S	G	2	-	1	1	-	1	bcu/+ (Sav)	bc/u (Mop), b/cu (Sav), bu/c (hybrid-Mop/Sav)
Yorobougoula_2002-11-06_063	G	Mop or Sav	M	G	2	-	-	-	-	-	+/+
Yorobougoula_2002-11-06_064	G	Mop or Sav	S	G	1	-	1	1	-	1	bcu/+ (Sav)	bcu/+ (hybrid-For/Sav), bc/u (Mop) or b/cu (Sav)
Yorobougoula_2002-11-06_065	G	Sav	S			-	-	1	-	1	cu/+
Yorobougoula_2002-11-06_066	G	cannot read	S	G	2
Yorobougoula_2002-11-06_067	G	Sav	S	G	1	-	-	1	-	1	cu/+	cu/+ (hybrid-For/Sav)
Yorobougoula_2002-11-06_068	G	Mop or Sav	S	G	2	-	1	1	-	1	bcu/+ (Sav)	bc/u (Mop), b/cu (Sav), bu/c (hybrid-Mop/Sav)
Yorobougoula_2002-11-06_069	G	Sav	S	G	1	-	1	-	-	-	b/+	b/+ (hybrid-For/Sav)
Yorobougoula_2002-11-06_070	G	Sav	S	G	2	-	2	-	-	-	b/b
Yorobougoula_2002-11-06_071	G	cannot read	S	G
Yorobougoula_2002-11-06_072	G	Sav	S	G	-	1	2	-	-	-	jb/b
Yorobougoula_2002-11-06_073	G	Sav	S			-	-	-	-	-	+/+
Yorobougoula_2002-11-06_074	G	Sav	S	G	2	-	2	-	-	-	b/b
Yorobougoula_2002-11-06_075	G	Sav	S	G	2	-	2	-	-	-	b/b
Yorobougoula_2002-11-06_076	G	cannot read	S	G
Yorobougoula_2002-11-06_078	G	Mop or Sav	S			-	1	1	-	1	bcu/+	Bc/u b/cu
Yorobougoula_2002-11-06_079	G	Sav	M	G	2	-	2	-	-	-	b/b
Yorobougoula_2002-11-06_080	G	Sav	S	G	1	-	-	1	-	1	cu/+	cu/+ (hybrid-For/Sav)
Yorobougoula_2002-11-06_081	G	Mop or Sav	S	G	2	-	-	-	-	-	+/+
Yorobougoula_2002-11-06_082	G	cannot read	S	G
Yorobougoula_2002-11-06_083	G	Sav	S			-	1	-	-	-	b/+
Yorobougoula_2002-11-06_084	G	Sav	S	G	1	-	2	-	-	-	b/b
Yorobougoula_2002-11-06_085	G	cannot read	S	G
Yorobougoula_2002-11-06_086	G	cannot read	S	G
Yorobougoula_2002-11-06_087	G	Sav	S	G	-	-	-	2	-	2	cu/cu
Yorobougoula_2002-11-06_088	G	Mop or Sav	S	G	2	-	1	1	-	1	bcu/+ (Sav)	bc/u (Mop), b/cu (Sav), bu/c (hybrid-Mop/Sav)
Yorobougoula_2002-11-06_089	G	hybrid-For/Sav	S	G	-	-	1	-	-	-	b/+
Yorobougoula_2002-11-06_090	G	Sav	S	G	1	-	2	-	-	-	b/b
Yorobougoula_2002-11-06_091	G	Sav	S	G	2	-	2	-	-	-	b/b
Yorobougoula_2002-11-06_092	G	cannot read	S	G
Yorobougoula_2002-11-06_093	G	cannot read	S	G
Yorobougoula_2002-11-06_094	G	cannot read	S	G
Yorobougoula_2002-11-06_095	G	cannot read	S	G
Yorobougoula_2002-11-06_096	G	cannot read	S	G
Yorobougoula_2002-11-06_097	G	hybrid-For/Sav	S	G	-	-	1	-	-	-	b/+
Yorobougoula_2002-11-06_098	G	cannot read	S	G
Yorobougoula_2002-11-06_099	G	cannot read	S	G
Yorobougoula_2002-11-06_100	G	Mop or Sav	S	G	2	-	-	-	-	-	+/+
Yorobougoula_2002-11-06_101	G	Sav	S	G	1	-	2	-	-	-	b/+
Yorobougoula_2002-11-06_102	G	Mop or Sav	S	G	2	-	2	1	-	1	bcu/b (Sav)	bc/bu (Mop)
Yorobougoula_2002-11-06_103	G	Sav	S	G	1	-	1	-	-	-	b/+	b/+ (hybrid-For/Sav)
Yorobougoula_2002-11-06_104	G	cannot read	S	G
Yorobougoula_2002-11-06_105	G	Sav	S			-	2	-	-	-	b/b	-22â€”bc/bc
Yorobougoula_2002-11-06_106	G	cannot read	S	G
Yorobougoula_2002-11-06_107	G	cannot read	S	G
Yorobougoula_2002-11-06_108	G	cannot read	S	G
Yorobougoula_2002-11-06_109	G	Mop or Sav	S	G	1	-	1	1	-	1	bcu/+ (Sav)	bcu/+ (hybrid-For/Sav), bc/u (Mop) or b/cu (Sav)
Yorobougoula_2002-11-06_110	G	Sav	S	G	2	-	1	-	-	-	b/+	b/+ (hybrid-Mop/Sav)
Yorobougoula_2002-11-06_111	G	Sav	S	G	1	-	-	2	-	2	cu/cu
Yorobougoula_2002-11-06_112	G	cannot read	S	G
Yorobougoula_2002-11-06_113	G	cannot read	S	G
Yorobougoula_2002-11-06_114	G	cannot read	S	G	2
Yorobougoula_2002-11-06_115	G	cannot read	S	G
Yorobougoula_2002-11-06_116	G	Mop or Sav	M	G	2	-	1	1	-	1	bcu/+ (Sav)	bc/u (Mop), b/cu (Sav), bu/c (hybrid-Mop/Sav)
Yorobougoula_2002-11-06_117	G	Mop or Sav	S			-	1	1	-	1	bcu/+	Bc/u, b/cu
Yorobougoula_2002-11-06_118	G	cannot read	S	G
Yorobougoula_2002-11-06_119	G	Mop or Sav	S			-	1	1	-	1	bcu/+	B/cu, bc/u
Yorobougoula_2002-11-06_120	G	cannot read	S	G
Yorobougoula_2002-11-06_121	G	undecided	S	G	-	-	1	1	-	1	bcu/+	bc/u (Mop) or b/cu(Sav)
