# Supplementary material for: Chromosome Inversions, Genomic Differentiation and Speciation in the African Malaria Mosquito Anopheles gambiae
Source: PLoS One. 2013 Mar 20;8(3):e57887. doi: 10.1371/journal.pone.0057887 (PMC3603965; doi:10.1371/journal.pone.0057887)
Supplement: File S2 — SDR list in tabular format. (XLSX) [file pone.0057887.s008.xlsx]

## Sheet: S1-SDR_list
	4360								205
segment	fstart	fend	logR	nf	length	loctype	gname	gstatus	potential gene/exon duplication	description	alt_gname
2L	106354	106378	-1.41117	1	24	intergenic	None	None	N	None	None
2L	171462	171550	-0.513345	4	88	intron	AGAP004677:intron	AGAP004677:NOVEL	N	None	None
2L	208213	208237	-0.48352	1	24	intron	AGAP004679:intron	AGAP004679:NOVEL	N	None	None
2L	335639	335681	0.97453	2	42	intergenic	None	None	N	None	None
2L	365034	365132	-0.91675	5	98	intergenic	None	None	N	None	None
2L	366200	366240	-0.885345	2	40	intergenic	None	None	N	None	None
2L	372870	372894	-1.02639	1	24	intergenic	None	None	N	None	None
2L	496162	496278	-0.80997	6	116	exon	AGAP004685:exon	AGAP004685:NOVEL	N	None	None
2L	497015	497056	-0.545785	2	41	exon	AGAP004685:exon	AGAP004685:NOVEL	N	None	None
2L	562955	562979	-1.03816	1	24	intergenic	None	None	N	None	None
2L	563842	563943	-1.04596	5	101	intergenic	None	None	N	None	None
2L	566464	566505	-0.641505	2	41	intergenic	None	None	N	None	None
2L	566989	567050	-0.89459	2	61	intergenic	None	None	N	None	None
2L	567722	567815	0.242675	6	93	intergenic	None	None	N	None	None
2L	693838	693881	0.783035	2	43	intergenic	None	None	N	None	None
2L	700635	700659	-0.86542	1	24	intergenic	None	None	N	None	None
2L	876823	876847	1.20522	1	24	intergenic	None	None	N	None	None
2L	926152	926227	1.03633	4	75	intergenic	None	None	N	None	None
2L	1055318	1055342	-0.8189	1	24	exon	AGAP004689:exon	AGAP004689:NOVEL	N	None	None
2L	1157801	1157825	1.22428	1	24	intergenic	None	None	N	None	None
2L	1163661	1163716	-1.0167	3	55	intergenic	None	None	N	None	None
2L	1168157	1168181	-0.55804	1	24	intergenic	None	None	N	None	None
2L	1168658	1168719	-0.89459	2	61	intergenic	None	None	N	None	None
2L	1318697	1318759	-0.64576	3	62	intergenic	None	None	N	None	None
2L	1364238	1364262	-0.79637	1	24	intergenic	None	None	N	None	None
2L	1410907	1410931	-0.76969	1	24	promoter	AGAP004692:promoter	AGAP004692:NOVEL	N	None	None
2L	1528679	1528703	-0.66079	1	24	exon	AGAP004693:exon	AGAP004693:NOVEL	N	None	None
2L	1574062	1574086	-0.68342	1	24	intergenic	None	None	N	None	None
2L	1773349	1773406	-0.76454	3	57	intergenic	None	None	N	None	None
2L	1974406	1974430	-0.61563	1	24	exon	AGAP004699:exon	AGAP004699:NOVEL	N	None	None
2L	2080955	2081082	-0.85144	5	127	exon	AGAP004701:exon	AGAP004701:NOVEL	N	None	None
2L	2119237	2119279	-0.492695	2	42	exon	AGAP004701:exon	AGAP004701:NOVEL	N	None	None
2L	2472124	2472148	-0.58142	1	24	intron	AGAP004708:intron	AGAP004708:NOVEL	N	None	None
2L	2525736	2525814	-0.725225	4	78	intergenic	None	None	N	None	None
2L	2527482	2527560	-0.8132	4	78	intergenic	None	None	N	None	None
2L	2719743	2719767	-0.89041	1	24	exon	AGAP004719:exon	AGAP004719:KNOWN	N	\AGAP004719:Clip-Domain Serine Protease	family C. [Source:VB Community Annotation;Acc:CLIPC9]\""	AGAP004719:CLIPC9
2L	2751556	2751580	-0.82665	1	24	exon	AGAP004721:exon	AGAP004721:NOVEL	N	None	None
2L	2768465	2768528	-0.81428	3	63	intergenic	None	None	N	None	None
2L	2775631	2775729	-0.40972	5	98	intron	AGAP004724:intron	AGAP004724:NOVEL	N	None	None
2L	2778700	2778780	-0.80204	4	80	intron	AGAP004724:intron	AGAP004724:NOVEL	N	None	None
2L	2795252	2795418	-0.75845	5	166	exon	AGAP004724:exon	AGAP004724:NOVEL	N	None	None
2L	2795972	2796014	-0.55395	2	42	exon	AGAP004724:exon	AGAP004724:NOVEL	N	None	None
2L	2919738	2919782	-0.900665	2	44	exon	AGAP004733:exon	AGAP004733:NOVEL	N	None	None
2L	2920672	2920696	-0.81979	1	24	exon	AGAP004734:exon	AGAP004734:NOVEL	N	None	None
2L	3020807	3020831	-0.63415	1	24	exon	AGAP004743:exon	AGAP004743:NOVEL	N	None	None
2L	3023410	3023501	-0.69817	2	91	exon	AGAP004744:exon	AGAP004744:NOVEL	N	None	None
2L	3317254	3317278	0.86677	1	24	intron	AGAP004768:intron;AGAP004769:intron	AGAP004768:NOVEL;AGAP004769:NOVEL	N	None	None
2L	3317506	3317654	1.22652	4	148	intron	AGAP004768:intron;AGAP004769:intron	AGAP004768:NOVEL;AGAP004769:NOVEL	N	None	None
2L	3317506	3317748	1.07024	9	242	exon	AGAP004768:exon;AGAP004769:exon	AGAP004768:NOVEL;AGAP004769:NOVEL	N	None	None
2L	3318799	3318823	1.13274	1	24	intron	AGAP004768:intron	AGAP004768:NOVEL	N	None	None
2L	3319149	3319196	1.39024	2	47	intron	AGAP004768:intron	AGAP004768:NOVEL	N	None	None
2L	3319446	3319541	1.51424	5	95	intron	AGAP004768:intron	AGAP004768:NOVEL	N	None	None
2L	3451182	3451222	-0.91317	2	40	intergenic	None	None	N	None	None
2L	3628637	3628682	-0.752585	2	45	intron	AGAP004795:intron	AGAP004795:NOVEL	N	None	None
2L	3656489	3656513	-0.75657	1	24	intergenic	None	None	N	None	None
2L	3893590	3893614	0.75325	1	24	intergenic	None	None	N	None	None
2L	3909967	3910046	0.952085	4	79	intergenic	None	None	N	None	None
2L	3953735	3953780	-0.790845	2	45	intron	AGAP004824:intron	AGAP004824:NOVEL	N	None	None
2L	3958788	3958812	-0.87234	1	24	intron	AGAP004824:intron	AGAP004824:NOVEL	N	None	None
2L	4132946	4132988	-0.92364	2	42	intron	AGAP004827:intron	AGAP004827:NOVEL	N	None	None
2L	4148212	4148369	-0.65478	8	157	intergenic	None	None	N	None	None
2L	4219931	4220060	-0.707055	6	129	intergenic	None	None	N	None	None
2L	4372275	4372427	-0.832045	4	152	intergenic	None	None	N	None	None
2L	4376131	4376267	-0.77035	3	136	intergenic	None	None	N	None	None
2L	4392550	4392593	-0.93772	2	43	terminal	AGAP004842:terminal	AGAP004842:NOVEL	N	None	None
2L	4476555	4476579	-0.64798	1	24	exon	AGAP004853:exon	AGAP004853:NOVEL	N	None	None
2L	4567522	4567580	-0.48256	3	58	intergenic	None	None	N	None	None
2L	4606221	4606301	-0.48474	4	80	intron	AGAP004865:intron	AGAP004865:KNOWN	N	\AGAP004865:Protein N-terminal glutamine amidohydrolase (EC 3.5.1.-)(Protein NH2-terminal glutamine deamidase)(N-terminal Gln amidase)(Nt(Q)-amidase)(Protein tungus) [Source:UniProtKB/Swiss-Prot;Acc:Q7Q968]\""	AGAP004865:NTAQ1_ANOGA
2L	5101570	5101594	1.50458	1	24	intergenic	None	None	N	None	None
2L	5198650	5198674	-0.84096	1	24	intergenic	None	None	N	None	None
2L	5538446	5538762	-0.74988	14	316	intergenic	None	None	Y	None	None
2L	5608541	5610674	-1.15654	106	2133	intergenic	None	None	Y	None	None
2L	5614156	5616269	-1.14922	114	2113	intergenic	None	None	Y	None	None
2L	5813351	5813417	-0.62222	2	66	intergenic	None	None	N	None	None
2L	5829119	5829143	-0.63039	1	24	intron	AGAP004912:intron	AGAP004912:NOVEL	N	None	None
2L	5840235	5840259	0.23151	1	24	intergenic	None	None	N	None	None
2L	5840439	5840463	0.22659	1	24	intergenic	None	None	N	None	None
2L	5968968	5969112	0.25384	9	144	intergenic	None	None	N	None	None
2L	6065060	6065100	-0.71775	2	40	intergenic	None	None	N	None	None
2L	7014288	7014312	-0.62809	1	24	intergenic	None	None	N	None	None
2L	7027541	7027678	-0.72293	7	137	intergenic	None	None	N	None	None
2L	7167974	7168060	-1.20971	4	86	intergenic	None	None	N	None	None
2L	7168236	7168560	-1.18165	9	324	intergenic	None	None	Y	None	None
2L	7381325	7381510	-1.24439	10	185	intergenic	None	None	N	None	None
2L	7382252	7382293	-0.892665	2	41	intergenic	None	None	N	None	None
2L	7382801	7382838	-0.853025	2	37	intergenic	None	None	N	None	None
2L	7383192	7383232	-0.9875	2	40	intergenic	None	None	N	None	None
2L	7690998	7691022	0.95497	1	24	intergenic	None	None	N	None	None
2L	7740949	7741050	-0.652575	2	101	intergenic	None	None	N	None	None
2L	7741242	7741279	-0.865555	2	37	intergenic	None	None	N	None	None
2L	7784323	7784347	-0.7772	1	24	intergenic	None	None	N	None	None
2L	7871698	7871904	-0.567725	4	206	intron	AGAP005008:intron	AGAP005008:NOVEL	N	None	None
2L	8403019	8403078	0.86843	3	59	intergenic	None	None	N	None	None
2L	8420158	8420182	-1.03908	1	24	intergenic	None	None	N	None	None
2L	8437709	8437787	-0.93135	4	78	intergenic	None	None	N	None	None
2L	9247476	9247500	-0.5318	1	24	intergenic	None	None	N	None	None
2L	9580246	9580305	-0.53611	3	59	intergenic	None	None	N	None	None
2L	10370636	10370660	-0.60827	1	24	exon	AGAP005136:exon	AGAP005136:NOVEL	N	None	None
2L	10565578	10565602	-0.75874	1	24	exon	AGAP005147:exon	AGAP005147:NOVEL	N	None	None
2L	10670859	10670915	0.8157	3	56	intron	AGAP005156:intron	AGAP005156:NOVEL	N	None	None
2L	10804630	10804746	-0.931005	6	116	intron	AGAP005160:intron	AGAP005160:NOVEL	N	None	None
2L	10805119	10805143	-0.95459	1	24	intron	AGAP005160:intron	AGAP005160:NOVEL	N	None	None
2L	10805971	10805995	-0.68751	1	24	intron	AGAP005160:intron	AGAP005160:NOVEL	N	None	None
2L	10806699	10806723	-0.7916	1	24	intron	AGAP005160:intron	AGAP005160:NOVEL	N	None	None
2L	11518649	11518673	-0.7772	1	24	intergenic	None	None	N	None	None
2L	11866870	11866931	0.95057	3	61	intergenic	None	None	N	None	None
2L	11867106	11867151	0.830965	2	45	intergenic	None	None	N	None	None
2L	11931969	11931993	0.71624	1	24	intergenic	None	None	N	None	None
2L	11933223	11933284	1.03874	3	61	intergenic	None	None	N	None	None
2L	12099274	12099403	-0.86594	7	129	intergenic	None	None	N	None	None
2L	12099680	12099725	-0.777335	2	45	intergenic	None	None	N	None	None
2L	12101479	12101503	-0.80306	1	24	intergenic	None	None	N	None	None
2L	12102089	12102235	-0.814295	2	146	intergenic	None	None	N	None	None
2L	12102943	12102967	-0.65711	1	24	intergenic	None	None	N	None	None
2L	12105833	12105875	-0.645	2	42	intergenic	None	None	N	None	None
2L	12296042	12296066	-0.86851	1	24	intron	AGAP005207:intron	AGAP005207:NOVEL	N	None	None
2L	12299352	12299376	-0.84096	1	24	intron	AGAP005207:intron	AGAP005207:NOVEL	N	None	None
2L	12662872	12662896	-0.66296	1	24	intergenic	None	None	N	None	None
2L	12729909	12729933	0.83265	1	24	intergenic	None	None	N	None	None
2L	12730238	12730330	0.78798	5	92	intergenic	None	None	N	None	None
2L	12767067	12767091	0.8466	1	24	intergenic	None	None	N	None	None
2L	12796458	12796516	1.06034	3	58	exon	AGAP005244:exon	AGAP005244:NOVEL	N	None	None
2L	12807757	12807781	0.68786	1	24	intron	AGAP005244:intron	AGAP005244:NOVEL	N	None	None
2L	12822708	12822732	0.91792	1	24	intron	AGAP005244:intron	AGAP005244:NOVEL	N	None	None
2L	12823079	12823121	0.89124	2	42	intron	AGAP005244:intron	AGAP005244:NOVEL	N	None	None
2L	12823660	12823729	1.02556	2	69	intron	AGAP005244:intron	AGAP005244:NOVEL	N	None	None
2L	12824122	12824165	1.11407	2	43	intron	AGAP005244:intron	AGAP005244:NOVEL	N	None	None
2L	12824331	12824355	1.24282	1	24	intron	AGAP005244:intron	AGAP005244:NOVEL	N	None	None
2L	12824565	12824626	0.84501	3	61	intron	AGAP005244:intron	AGAP005244:NOVEL	N	None	None
2L	12825134	12825343	1.05004	8	209	intron	AGAP005244:intron	AGAP005244:NOVEL	N	None	None
2L	12894634	12894658	0.89038	1	24	intron	AGAP005245:intron	AGAP005245:NOVEL	N	None	None
2L	12969232	12969357	1.06875	7	125	intron	AGAP005245:intron	AGAP005245:NOVEL	N	None	None
2L	12970686	12970841	0.8808	3	155	intron	AGAP005245:intron	AGAP005245:NOVEL	N	None	None
2L	12973919	12973983	0.793795	2	64	exon	AGAP005245:exon	AGAP005245:NOVEL	N	None	None
2L	13121195	13121219	1.27472	1	24	intergenic	None	None	N	None	None
2L	13222002	13222026	1.2035	1	24	intergenic	None	None	N	None	None
2L	13222731	13222755	1.18082	1	24	intergenic	None	None	N	None	None
2L	13223767	13224072	1.42636	10	305	intergenic	None	None	Y	None	None
2L	13224230	13224486	1.42189	14	256	intergenic	None	None	N	None	None
2L	13224909	13225060	1.87619	8	151	intergenic	None	None	N	None	None
2L	13225383	13225574	1.37673	9	191	intergenic	None	None	N	None	None
2L	13226004	13226101	1.35601	5	97	intergenic	None	None	N	None	None
2L	13227061	13227103	1.29559	2	42	intergenic	None	None	N	None	None
2L	13394114	13394138	-0.96108	1	24	intergenic	None	None	N	None	None
2L	13402315	13402339	-1.05306	1	24	intergenic	None	None	N	None	None
2L	13419600	13419643	-0.757685	2	43	intergenic	None	None	N	None	None
2L	13421872	13422041	-1.00707	2	169	intergenic	None	None	N	None	None
2L	13426068	13426128	-1.0182	2	60	intergenic	None	None	N	None	None
2L	13460146	13460170	-0.58996	1	24	intergenic	None	None	N	None	None
2L	13478376	13478484	-0.822545	2	108	intergenic	None	None	N	None	None
2L	13757948	13757972	1.17008	1	24	intergenic	None	None	N	None	None
2L	13758908	13758932	1.33849	1	24	intergenic	None	None	N	None	None
2L	13907223	13907276	0.821565	2	53	intergenic	None	None	N	None	None
2L	13908727	13908828	0.92594	5	101	intergenic	None	None	N	None	None
2L	13909357	13909398	1.47259	2	41	intergenic	None	None	N	None	None
2L	13929482	13929560	-0.89549	4	78	exon/terminal	AGAP013629:exon;AGAP013629:terminal	AGAP013629:NOVEL	N	None	None
2L	13931002	13931026	-0.90456	1	24	exon/terminal	AGAP013673:exon;AGAP013673:terminal	AGAP013673:NOVEL	N	None	None
2L	13932004	13932028	-0.90456	1	24	exon/terminal	AGAP013612:exon;AGAP013612:terminal	AGAP013612:NOVEL	N	None	None
2L	14054450	14054549	0.26589	6	99	intergenic	None	None	N	None	None
2L	14054774	14054899	0.23151	8	125	intergenic	None	None	N	None	None
2L	14939087	14939141	-0.93802	3	54	intergenic	None	None	N	None	None
2L	14945153	14945177	-0.84234	1	24	intergenic	None	None	N	None	None
2L	14945589	14945715	-0.91973	7	126	intergenic	None	None	N	None	None
2L	15152086	15152420	-1.63771	13	334	intergenic	None	None	Y	None	None
2L	15152626	15153490	-1.61648	23	864	intergenic	None	None	Y	None	None
2L	15153669	15154177	-1.62254	10	508	intergenic	None	None	Y	None	None
2L	15154709	15154990	-1.61165	11	281	intergenic	None	None	N	None	None
2L	15155750	15155881	-1.56134	8	131	intergenic	None	None	N	None	None
2L	15156097	15156431	-1.73992	17	334	intergenic	None	None	Y	None	None
2L	15156615	15156695	-1.6232	4	80	intergenic	None	None	N	None	None
2L	15156861	15156960	-1.64394	5	99	intergenic	None	None	N	None	None
2L	15157195	15157849	-1.65479	28	654	intergenic	None	None	Y	None	None
2L	15565264	15565288	1.01768	1	24	intron	AGAP005449:intron	AGAP005449:NOVEL	N	None	None
2L	15577338	15577362	1.04892	1	24	intron	AGAP005449:intron	AGAP005449:NOVEL	N	None	None
2L	16120606	16120724	-0.792585	6	118	intergenic	None	None	N	None	None
2L	16295089	16295133	1.09468	2	44	intergenic	None	None	N	None	None
2L	16295459	16295483	0.89518	1	24	intergenic	None	None	N	None	None
2L	16332609	16332650	0.83719	2	41	intergenic	None	None	N	None	None
2L	16355464	16355519	1.07666	2	55	intergenic	None	None	N	None	None
2L	16360039	16360063	0.93775	1	24	intron	AGAP005507:intron	AGAP005507:NOVEL	N	None	None
2L	16378929	16379024	1.44672	5	95	intron	AGAP005507:intron	AGAP005507:NOVEL	N	None	None
2L	16380183	16380207	1.04675	1	24	exon	AGAP005507:exon	AGAP005507:NOVEL	N	None	None
2L	16380814	16380838	1.17705	1	24	exon	AGAP005507:exon	AGAP005507:NOVEL	N	None	None
2L	16381573	16381664	1.48811	5	91	exon	AGAP005507:exon	AGAP005507:NOVEL	N	None	None
2L	16381823	16381847	1.40799	1	24	exon	AGAP005507:exon	AGAP005507:NOVEL	N	None	None
2L	16382334	16382377	1.76615	2	43	terminal	AGAP005507:terminal	AGAP005507:NOVEL	N	None	None
2L	16384430	16384527	1.25025	4	97	intergenic	None	None	N	None	None
2L	16386241	16386282	1.10069	2	41	intergenic	None	None	N	None	None
2L	16398031	16398071	0.71074	2	40	intron	AGAP005508:intron	AGAP005508:NOVEL	N	None	None
2L	16426820	16427051	0.82705	6	231	intron	AGAP005508:intron	AGAP005508:NOVEL	N	None	None
2L	16627745	16627814	0.23151	4	69	intron	AGAP005525:intron;AGAP005526:intron	AGAP005525:NOVEL;AGAP005526:NOVEL	N	None	None
2L	16720181	16720205	0.99818	1	24	intergenic	None	None	N	None	None
2L	16908324	16908365	0.77639	2	41	intergenic	None	None	N	None	None
2L	16909021	16909097	0.79486	4	76	intergenic	None	None	N	None	None
2L	17385417	17385441	1.39564	1	24	intergenic	None	None	N	None	None
2L	17386484	17386818	1.3921	14	334	intergenic	None	None	Y	None	None
2L	17387585	17387683	0.87726	5	98	intergenic	None	None	N	None	None
2L	17406497	17406539	1.18269	2	42	intergenic	None	None	N	None	None
2L	17406955	17406979	1.10671	1	24	intergenic	None	None	N	None	None
2L	17407257	17407281	0.96586	1	24	intergenic	None	None	N	None	None
2L	17419441	17419465	1.47593	1	24	intergenic	None	None	N	None	None
2L	17996102	17996216	0.826425	4	114	intron	AGAP005627:intron	AGAP005627:NOVEL	N	None	None
2L	18069188	18069212	-0.66463	1	24	intergenic	None	None	N	None	None
2L	18070456	18070727	-0.974715	12	271	intergenic	None	None	N	None	None
2L	18189324	18189348	0.76255	1	24	intergenic	None	None	N	None	None
2L	18190005	18190079	0.898145	2	74	intergenic	None	None	N	None	None
2L	18276942	18277176	0.27794	15	234	intergenic	None	None	N	None	None
2L	18356315	18356339	0.99967	1	24	intergenic	None	None	N	None	None
2L	18358560	18358584	1.51475	1	24	intergenic	None	None	N	None	None
2L	18358881	18358964	1.78201	4	83	intergenic	None	None	N	None	None
2L	18359354	18359599	1.34389	11	245	intergenic	None	None	N	None	None
2L	18360261	18360352	1.71934	5	91	intergenic	None	None	N	None	None
2L	18361643	18361667	1.84529	1	24	intergenic	None	None	N	None	None
2L	18362244	18362397	1.70476	8	153	intergenic	None	None	N	None	None
2L	18362640	18362793	1.67356	3	153	intergenic	None	None	N	None	None
2L	18363651	18363675	1.16838	1	24	intergenic	None	None	N	None	None
2L	18365053	18365200	1.10406	8	147	exon	AGAP005661:exon	AGAP005661:NOVEL	N	None	None
2L	18480592	18480667	1.17024	4	75	intron	AGAP005661:intron	AGAP005661:NOVEL	N	None	None
2L	18481123	18481374	1.16904	14	251	intron	AGAP005661:intron	AGAP005661:NOVEL	N	None	None
2L	18482258	18482368	1.09918	6	110	intron	AGAP005661:intron	AGAP005661:NOVEL	N	None	None
2L	18593298	18593371	0.888505	4	73	intron	AGAP005674:intron	AGAP005674:NOVEL	N	None	None
2L	18594058	18594283	1.38209	12	225	intron	AGAP005674:intron	AGAP005674:NOVEL	N	None	None
2L	18602703	18602744	0.669735	2	41	intron	AGAP005674:intron	AGAP005674:NOVEL	N	None	None
2L	18758316	18758375	-0.48366	3	59	intergenic	None	None	N	None	None
2L	19569572	19569596	-0.78468	1	24	intergenic	None	None	N	None	None
2L	19570069	19570093	-0.8656	1	24	intergenic	None	None	N	None	None
2L	19570551	19570575	-0.93392	1	24	intergenic	None	None	N	None	None
2L	19570830	19570915	-0.95896	4	85	intergenic	None	None	N	None	None
2L	19571379	19571455	-0.838055	4	76	intergenic	None	None	N	None	None
2L	19571737	19571778	-0.80411	2	41	intergenic	None	None	N	None	None
2L	19572719	19572780	-0.57578	3	61	intergenic	None	None	N	None	None
2L	19647180	19647204	-0.36602	1	24	intron	AGAP005724:intron	AGAP005724:NOVEL	N	None	None
2L	19700898	19700997	0.25821	6	99	intergenic	None	None	N	None	None
2L	19789998	19790022	1.26508	1	24	intergenic	None	None	N	None	None
2L	20407252	20407310	1.06508	3	58	intergenic	None	None	N	None	None
2L	20407919	20408195	1.47694	9	276	intergenic	None	None	N	None	None
2L	20408587	20408632	1.44439	2	45	intergenic	None	None	N	None	None
2L	20410718	20410836	1.50603	5	118	intergenic	None	None	N	None	None
2L	20432658	20432698	0.796715	2	40	intergenic	None	None	N	None	None
2L	20555403	20555427	-0.60856	1	24	intergenic	None	None	N	None	None
2L	21892234	21892299	1.28175	3	65	intergenic	None	None	N	None	None
2L	22217157	22217181	0.93063	1	24	intergenic	None	None	N	None	None
2L	23052020	23052137	1.01992	5	117	intergenic	None	None	N	None	None
2L	23345601	23345625	-0.77755	1	24	intergenic	None	None	N	None	None
2L	23346287	23346311	-0.74677	1	24	intergenic	None	None	N	None	None
2L	23346507	23346531	-0.67363	1	24	intergenic	None	None	N	None	None
2L	23555912	23555936	0.65141	1	24	intergenic	None	None	N	None	None
2L	23693259	23693317	0.74816	3	58	intergenic	None	None	N	None	None
2L	24075113	24075152	0.809725	2	39	intergenic	None	None	N	None	None
2L	24108555	24108579	1.27612	1	24	intergenic	None	None	N	None	None
2L	24109557	24109629	1.70788	4	72	intergenic	None	None	N	None	None
2L	24110039	24110179	1.57464	8	140	intergenic	None	None	N	None	None
2L	24111871	24111895	0.89954	1	24	intergenic	None	None	N	None	None
2L	24112991	24113088	1.08636	5	97	intergenic	None	None	N	None	None
2L	24130980	24131039	1.12469	3	59	intron	AGAP005964:intron	AGAP005964:NOVEL	N	None	None
2L	24218472	24218512	0.9153	2	40	intron	AGAP005964:intron	AGAP005964:NOVEL	N	None	None
2L	24219090	24219131	1.17447	2	41	intron	AGAP005964:intron	AGAP005964:NOVEL	N	None	None
2L	24225673	24225737	0.93886	3	64	intergenic	None	None	N	None	None
2L	24226340	24226382	0.84352	2	42	intergenic	None	None	N	None	None
2L	24864962	24865025	1.0137	2	63	intergenic	None	None	N	None	None
2L	24919458	24919482	0.81838	1	24	intron	AGAP006021:intron	AGAP006021:NOVEL	N	None	None
2L	25170336	25170563	0.24415	16	227	intergenic	None	None	N	None	None
2L	25438888	25438912	1.51748	1	24	intergenic	None	None	N	None	None
2L	25439165	25439189	0.9572	1	24	intergenic	None	None	N	None	None
2L	25446314	25446338	-0.75533	1	24	intergenic	None	None	N	None	None
2L	25531167	25531191	0.64326	1	24	intron	AGAP006038:intron	AGAP006038:NOVEL	N	None	None
2L	25786524	25786548	0.82411	1	24	intergenic	None	None	N	None	None
2L	25897376	25897400	1.0484	1	24	intergenic	None	None	N	None	None
2L	26396258	26396358	1.00207	5	100	intergenic	None	None	N	None	None
2L	26602367	26602391	0.71327	1	24	intergenic	None	None	N	None	None
2L	27665291	27665331	1.29885	2	40	intron	AGAP006176:intron	AGAP006176:NOVEL	N	None	None
2L	27971519	27971543	0.82199	1	24	intron	AGAP006188:intron	AGAP006188:NOVEL	N	None	None
2L	28295505	28295565	-1.15687	3	60	intergenic	None	None	N	None	None
2L	28295772	28296273	-1.52964	21	501	intergenic	None	None	Y	None	None
2L	28297879	28298146	-1.4463	6	267	intergenic	None	None	N	None	None
2L	28300194	28300231	-1.18025	2	37	intergenic	None	None	N	None	None
2L	28300563	28300855	-1.47066	15	292	intergenic	None	None	N	None	None
2L	28301436	28301552	-1.31611	3	116	intergenic	None	None	N	None	None
2L	29480934	29480958	0.85311	1	24	intron	AGAP006282:intron	AGAP006282:NOVEL	N	None	None
2L	30205192	30205216	1.03587	1	24	intron	AGAP006347:intron	AGAP006347:NOVEL	N	None	None
2L	30228993	30229075	0.95564	4	82	intron	AGAP006347:intron	AGAP006347:NOVEL	N	None	None
2L	30652850	30652910	0.62637	3	60	intron	AGAP006374:intron	AGAP006374:NOVEL	N	None	None
2L	31306199	31306453	0.24415	18	254	intergenic	None	None	N	None	None
2L	31888648	31888672	-1.03908	1	24	intergenic	None	None	N	None	None
2L	32676066	32676131	0.23931	4	65	intergenic	None	None	N	None	None
2L	33672018	33672057	1.11576	2	39	intergenic	None	None	N	None	None
2L	34289265	34289379	0.9749	6	114	intron	AGAP006590:intron	AGAP006590:NOVEL	N	None	None
2L	34392311	34392335	1.04349	1	24	intergenic	None	None	N	None	None
2L	34415673	34415859	0.7613	10	186	intron	AGAP006591:intron	AGAP006591:NOVEL	N	None	None
2L	34455981	34456023	1.015	2	42	intergenic	None	None	N	None	None
2L	35332082	35332121	0.825015	2	39	intergenic	None	None	N	None	None
2L	35333119	35333199	1.04414	4	80	intergenic	None	None	N	None	None
2L	35457323	35457386	0.96864	3	63	intergenic	None	None	N	None	None
2L	35458703	35458747	0.94355	2	44	intergenic	None	None	N	None	None
2L	35459181	35459205	1.04536	1	24	intergenic	None	None	N	None	None
2L	35583689	35583713	1.27472	1	24	intergenic	None	None	N	None	None
2L	35812721	35812759	1.51657	2	38	intergenic	None	None	N	None	None
2L	36521695	36521754	0.8943	3	59	intergenic	None	None	N	None	None
2L	36553457	36553513	0.64001	3	56	intergenic	None	None	N	None	None
2L	36571375	36571399	0.95787	1	24	intergenic	None	None	N	None	None
2L	36593167	36593205	0.928925	2	38	intergenic	None	None	N	None	None
2L	36594066	36594110	0.895355	2	44	intergenic	None	None	N	None	None
2L	37317880	37317904	-0.79807	1	24	exon	AGAP006731:exon	AGAP006731:NOVEL	N	None	None
2L	38647456	38647480	0.86397	1	24	intron	AGAP006800:intron	AGAP006800:NOVEL	N	None	None
2L	38650666	38650709	1.20961	2	43	intron	AGAP006800:intron	AGAP006800:NOVEL	N	None	None
2L	39797448	39797566	1.86359	5	118	intergenic	None	None	N	None	None
2L	39797776	39797820	1.63582	2	44	intergenic	None	None	N	None	None
2L	39802148	39802264	1.71504	6	116	intergenic	None	None	N	None	None
2L	39803667	39803708	1.30306	2	41	intergenic	None	None	N	None	None
2L	39862520	39862544	1.27472	1	24	intergenic	None	None	N	None	None
2L	40337542	40337597	0.23149	3	55	intron	AGAP006967:intron	AGAP006967:NOVEL	N	None	None
2L	40824237	40824317	1.31609	4	80	intron	AGAP007008:intron	AGAP007008:NOVEL	N	None	None
2L	40824631	40824672	1.16615	2	41	intron	AGAP007008:intron	AGAP007008:NOVEL	N	None	None
2L	41068529	41068673	1.29052	8	144	intergenic	None	None	N	None	None
2L	41591060	41591102	0.836435	2	42	intergenic	None	None	N	None	None
2L	42105488	42105599	1.22646	4	111	intergenic	None	None	N	None	None
2L	42183463	42183623	0.23142	11	160	intergenic	None	None	N	None	None
2L	42394123	42394229	1.0158	5	106	exon	AGAP007086:exon	AGAP007086:NOVEL	N	None	None
2L	42453527	42453551	0.82377	1	24	intergenic	None	None	N	None	None
2L	42454340	42454418	1.05865	4	78	intergenic	None	None	N	None	None
2L	42719978	42720021	0.853425	2	43	intron	AGAP007103:intron	AGAP007103:NOVEL	N	None	None
2L	42736353	42736377	1.2762	1	24	intron	AGAP007103:intron	AGAP007103:NOVEL	N	None	None
2L	42902133	42902157	0.45698	1	24	intergenic	None	None	N	None	None
2L	42907088	42907184	0.77946	5	96	intergenic	None	None	N	None	None
2L	43071865	43072026	1.34784	9	161	intergenic	None	None	N	None	None
2L	43072809	43072868	1.12172	3	59	intergenic	None	None	N	None	None
2L	43074371	43074448	1.71947	4	77	intergenic	None	None	N	None	None
2L	43074835	43074875	1.56326	2	40	intergenic	None	None	N	None	None
2L	43081276	43081317	1.35803	2	41	intron	AGAP007127:intron	AGAP007127:NOVEL	N	None	None
2L	43147608	43147632	0.72642	1	24	intergenic	None	None	N	None	None
2L	43148767	43149117	1.75972	12	350	intergenic	None	None	Y	None	None
2L	43150815	43150870	1.196	3	55	intergenic	None	None	N	None	None
2L	43153135	43153159	0.94938	1	24	intergenic	None	None	N	None	None
2L	43156358	43156382	0.73661	1	24	intergenic	None	None	N	None	None
2L	43408272	43408366	-0.82989	5	94	intergenic	None	None	N	None	None
2L	43436981	43437270	0.23151	18	289	intergenic	None	None	N	None	None
2L	43712356	43712380	0.70276	1	24	intergenic	None	None	N	None	None
2L	43826880	43826904	0.47121	1	24	intron	AGAP007174:intron	AGAP007174:NOVEL	N	None	None
2L	43915122	43915208	0.86866	3	86	intergenic	None	None	N	None	None
2L	43916062	43916086	0.84701	1	24	intergenic	None	None	N	None	None
2L	43917160	43917184	1.13796	1	24	intergenic	None	None	N	None	None
2L	43930817	43930856	0.652885	2	39	intergenic	None	None	N	None	None
2L	43950002	43950111	1.31771	6	109	intergenic	None	None	N	None	None
2L	43952651	43952675	1.03421	1	24	intergenic	None	None	N	None	None
2L	43954637	43954661	1.10893	1	24	intergenic	None	None	N	None	None
2L	43958715	43958775	0.62098	3	60	intergenic	None	None	N	None	None
2L	43977255	43977336	1.23985	4	81	intergenic	None	None	N	None	None
2L	43978051	43978109	1.06615	3	58	intergenic	None	None	N	None	None
2L	43978474	43978534	0.83622	3	60	intergenic	None	None	N	None	None
2L	43978844	43978888	1.21739	2	44	intergenic	None	None	N	None	None
2L	43979183	43979243	1.56706	3	60	intergenic	None	None	N	None	None
2L	43980938	43980996	0.812	3	58	intergenic	None	None	N	None	None
2L	43986835	43986912	0.88007	2	77	intergenic	None	None	N	None	None
2L	43990062	43990192	1.18921	7	130	intergenic	None	None	N	None	None
2L	43990586	43990610	1.14185	1	24	intergenic	None	None	N	None	None
2L	43992624	43992699	1.2296	4	75	intergenic	None	None	N	None	None
2L	43999010	43999111	1.43732	3	101	intergenic	None	None	N	None	None
2L	44012877	44012978	0.94341	5	101	intergenic	None	None	N	None	None
2L	44015084	44015139	0.81824	2	55	intergenic	None	None	N	None	None
2L	44016075	44016099	1.33688	1	24	intergenic	None	None	N	None	None
2L	44016676	44016700	1.17717	1	24	intergenic	None	None	N	None	None
2L	44038437	44039115	1.64673	27	678	intron	AGAP007180:intron	AGAP007180:NOVEL	Y	None	None
2L	44039334	44039376	1.49843	2	42	intron	AGAP007180:intron	AGAP007180:NOVEL	N	None	None
2L	44039617	44040185	1.69713	27	568	intron	AGAP007180:intron	AGAP007180:NOVEL	Y	None	None
2L	44040996	44041082	1.41791	4	86	intron	AGAP007180:intron	AGAP007180:NOVEL	N	None	None
2L	44041947	44041989	1.20646	2	42	intron	AGAP007180:intron	AGAP007180:NOVEL	N	None	None
2L	44058678	44058772	1.35737	5	94	intergenic	None	None	N	None	None
2L	44614203	44614293	1.15487	4	90	intron	AGAP007247:intron	AGAP007247:NOVEL	N	None	None
2L	44614450	44614601	1.35147	9	151	intron	AGAP007247:intron	AGAP007247:NOVEL	N	None	None
2L	44615838	44615862	1.26089	1	24	intron	AGAP007247:intron	AGAP007247:NOVEL	N	None	None
2L	44628433	44628494	0.84187	2	61	exon	AGAP007247:exon	AGAP007247:NOVEL	N	None	None
2L	44726025	44726172	1.00802	5	147	intergenic	None	None	N	None	None
2L	44727077	44727115	0.858345	2	38	intergenic	None	None	N	None	None
2L	44737694	44737718	0.97384	1	24	intron	AGAP007257:intron	AGAP007257:NOVEL	N	None	None
2L	44738303	44738327	1.19128	1	24	intron	AGAP007257:intron	AGAP007257:NOVEL	N	None	None
2L	44741081	44741228	1.1697	8	147	intron	AGAP007257:intron	AGAP007257:NOVEL	N	None	None
2L	44743503	44743527	0.8432	1	24	intron	AGAP007257:intron	AGAP007257:NOVEL	N	None	None
2L	44787615	44787657	0.90737	2	42	intergenic	None	None	N	None	None
2L	44788889	44788913	0.99858	1	24	intergenic	None	None	N	None	None
2L	44809206	44809230	1.00244	1	24	intergenic	None	None	N	None	None
2L	44809551	44809649	1.26971	4	98	intergenic	None	None	N	None	None
2L	44811071	44811377	1.20061	12	306	intergenic	None	None	Y	None	None
2L	44812037	44812119	0.75218	4	82	intergenic	None	None	N	None	None
2L	44812968	44813011	0.65063	2	43	intergenic	None	None	N	None	None
2L	44875996	44876279	0.22659	12	283	intergenic	None	None	N	None	None
2L	44892503	44892545	0.90737	2	42	intergenic	None	None	N	None	None
2L	44915162	44915315	0.83267	7	153	intergenic	None	None	N	None	None
2L	44922139	44922269	0.79189	6	130	intergenic	None	None	N	None	None
2L	44929301	44929362	0.754005	2	61	intergenic	None	None	N	None	None
2L	44934981	44935005	0.97794	1	24	intergenic	None	None	N	None	None
2L	44943728	44943927	1.14656	11	199	intergenic	None	None	N	None	None
2L	44953263	44953303	1.06181	2	40	intergenic	None	None	N	None	None
2L	44958253	44958296	1.10322	2	43	intergenic	None	None	N	None	None
2L	44958714	44958756	1.54498	2	42	intergenic	None	None	N	None	None
2L	44960188	44960294	1.61412	5	106	intergenic	None	None	N	None	None
2L	44960670	44960747	1.58183	4	77	intergenic	None	None	N	None	None
2L	44961073	44961152	1.08468	4	79	intergenic	None	None	N	None	None
2L	44962267	44962361	1.27594	5	94	intergenic	None	None	N	None	None
2L	44962740	44962821	1.33897	4	81	intergenic	None	None	N	None	None
2L	44969663	44969813	0.8547	3	150	intergenic	None	None	N	None	None
2L	44984584	44984628	1.21219	2	44	intergenic	None	None	N	None	None
2L	44985131	44985155	1.57608	1	24	intergenic	None	None	N	None	None
2L	44985908	44986042	1.61668	5	134	intergenic	None	None	N	None	None
2L	45489469	45489493	0.68462	1	24	intron	AGAP007327:intron	AGAP007327:NOVEL	N	None	None
2L	45667044	45667068	0.85978	1	24	intergenic	None	None	N	None	None
2L	45667476	45667500	0.78769	1	24	intergenic	None	None	N	None	None
2L	45748495	45748519	0.97795	1	24	intergenic	None	None	N	None	None
2L	45757749	45757773	1.02598	1	24	intergenic	None	None	N	None	None
2L	45761418	45761442	1.16391	1	24	intergenic	None	None	N	None	None
2L	45762119	45762235	1.14549	5	116	intergenic	None	None	N	None	None
2L	45763426	45763556	1.13208	2	130	intergenic	None	None	N	None	None
2L	45764239	45764347	1.33876	6	108	intergenic	None	None	N	None	None
2L	45766470	45766569	0.83022	3	99	intergenic	None	None	N	None	None
2L	45770602	45770626	1.21687	1	24	intergenic	None	None	N	None	None
2L	45810889	45810913	1.08772	1	24	intergenic	None	None	N	None	None
2L	45816958	45816982	1.14959	1	24	intergenic	None	None	N	None	None
2L	45831756	45831780	0.86234	1	24	intergenic	None	None	N	None	None
2L	45832183	45832283	1.05914	4	100	intergenic	None	None	N	None	None
2L	45863678	45863785	0.94441	6	107	intron	AGAP007340:intron	AGAP007340:NOVEL	N	None	None
2L	45900476	45900678	1.27021	2	202	intergenic	None	None	N	None	None
2L	45901636	45901660	1.61775	1	24	intergenic	None	None	N	None	None
2L	45904845	45905020	1.31903	9	175	intergenic	None	None	N	None	None
2L	45905206	45905230	1.11974	1	24	intergenic	None	None	N	None	None
2L	45969433	45969457	0.76817	1	24	intergenic	None	None	N	None	None
2L	46135270	46135329	0.83112	3	59	exon	AGAP007372:exon	AGAP007372:NOVEL	N	None	None
2L	46136162	46136324	1.10627	4	162	terminal	AGAP007373:terminal	AGAP007373:NOVEL	N	None	None
2L	46136964	46137007	0.904855	2	43	exon	AGAP007373:exon	AGAP007373:NOVEL	N	None	None
2L	46137373	46137451	0.840565	4	78	exon	AGAP007373:exon	AGAP007373:NOVEL	N	None	None
2L	46137684	46137726	0.88188	2	42	exon	AGAP007373:exon	AGAP007373:NOVEL	N	None	None
2L	46138299	46138414	0.92823	3	115	intron	AGAP007373:intron	AGAP007373:NOVEL	N	None	None
2L	46139327	46139494	1.30344	5	167	intron	AGAP007373:intron	AGAP007373:NOVEL	N	None	None
2L	47081055	47081173	-0.66197	5	118	intron	AGAP007512:intron	AGAP007512:NOVEL	N	None	None
2L	47082664	47082964	-0.828505	8	300	intron	AGAP007512:intron	AGAP007512:NOVEL	N	None	None
2L	47188078	47188161	1.10187	4	83	intergenic	None	None	N	None	None
2L	47740248	47740325	1.06581	3	77	intron	AGAP007567:intron	AGAP007567:NOVEL	N	None	None
2L	47742271	47742295	1.27472	1	24	intron	AGAP007567:intron	AGAP007567:NOVEL	N	None	None
2L	47743483	47743769	1.32571	9	286	intron	AGAP007567:intron	AGAP007567:NOVEL	N	None	None
2L	48087057	48087134	0.90373	4	77	intron	AGAP007593:intron	AGAP007593:NOVEL	N	None	None
2L	48087908	48087988	1.05549	4	80	intron	AGAP007593:intron	AGAP007593:NOVEL	N	None	None
2L	48103766	48103809	0.82923	2	43	exon/terminal	AGAP007596:exon;AGAP007596:terminal	AGAP007596:NOVEL	N	None	None
2L	48104868	48105013	1.43583	8	145	intron	AGAP007596:intron	AGAP007596:NOVEL	N	None	None
2L	48106697	48106775	1.15063	4	78	intron	AGAP007596:intron	AGAP007596:NOVEL	N	None	None
2L	48108034	48108058	0.9212	1	24	intron	AGAP007596:intron	AGAP007596:NOVEL	N	None	None
2L	48108239	48108395	1.11406	4	156	intron	AGAP007596:intron	AGAP007596:NOVEL	N	None	None
2L	48109157	48109181	0.7513	1	24	exon	AGAP007596:exon	AGAP007596:NOVEL	N	None	None
2L	48109629	48109653	0.671	1	24	intron	AGAP007596:intron	AGAP007596:NOVEL	N	None	None
2L	48184681	48184745	1.04255	3	64	intron	AGAP007606:intron	AGAP007606:NOVEL	N	None	None
2L	48208418	48208566	1.17862	8	148	intergenic	None	None	N	None	None
2L	48211115	48211295	1.03255	9	180	intergenic	None	None	N	None	None
2L	48213449	48213565	0.962065	4	116	intergenic	None	None	N	None	None
2L	48214320	48214344	1.034	1	24	intergenic	None	None	N	None	None
2L	48214825	48214849	1.02137	1	24	intergenic	None	None	N	None	None
2L	48219065	48219107	0.61082	2	42	intergenic	None	None	N	None	None
2L	48220114	48220174	0.65049	3	60	intergenic	None	None	N	None	None
2L	48230800	48230824	1.11259	1	24	intergenic	None	None	N	None	None
2L	48268624	48268867	1.04127	3	243	intergenic	None	None	N	None	None
2L	48324853	48324877	0.52016	1	24	intergenic	None	None	N	None	None
2L	48405685	48405709	1.19777	1	24	intron	AGAP007627:intron	AGAP007627:NOVEL	N	None	None
2L	48408695	48408719	0.83817	1	24	intron	AGAP007627:intron	AGAP007627:NOVEL	N	None	None
2L	48413364	48413638	0.8898	7	274	intron	AGAP007627:intron	AGAP007627:NOVEL	N	None	None
2L	48414257	48414321	0.99538	3	64	intron	AGAP007627:intron	AGAP007627:NOVEL	N	None	None
2L	48415334	48415358	0.90559	1	24	intron	AGAP007627:intron	AGAP007627:NOVEL	N	None	None
2L	48416823	48416847	0.95632	1	24	intron	AGAP007627:intron	AGAP007627:NOVEL	N	None	None
2L	48417434	48417458	0.84866	1	24	intron	AGAP007627:intron	AGAP007627:NOVEL	N	None	None
2L	48418283	48418364	1.00356	4	81	intron	AGAP007627:intron	AGAP007627:NOVEL	N	None	None
2L	48418814	48418838	0.89536	1	24	exon	AGAP007627:exon	AGAP007627:NOVEL	N	None	None
2L	48544752	48544866	-0.606205	6	114	intergenic	None	None	N	None	None
2L	48613894	48613973	0.89699	3	79	intron	AGAP007643:intron	AGAP007643:NOVEL	N	None	None
2L	48617379	48617403	0.76925	1	24	intron	AGAP007643:intron	AGAP007643:NOVEL	N	None	None
2L	48617969	48617993	0.93329	1	24	intron	AGAP007643:intron	AGAP007643:NOVEL	N	None	None
2L	48745206	48745230	0.88952	1	24	intron	AGAP007648:intron	AGAP007648:KNOWN	N	\AGAP007648:Protein prickle [Source:UniProtKB/Swiss-Prot;Acc:Q7QJT4]\""	AGAP007648:PRIC1_ANOGA
2L	48841583	48841647	0.86121	3	64	terminal	AGAP007659:terminal	AGAP007659:NOVEL	N	None	None
2L	48923972	48923996	0.98766	1	24	exon	AGAP007674:exon	AGAP007674:NOVEL	N	None	None
2L	48924448	48924508	1.22965	2	60	intron	AGAP007674:intron	AGAP007674:NOVEL	N	None	None
2L	48925115	48925192	1.0298	4	77	intron	AGAP007674:intron	AGAP007674:NOVEL	N	None	None
2L	49027417	49027441	0.72857	1	24	intron	AGAP007684:intron	AGAP007684:NOVEL	N	None	None
2L	49040899	49040923	0.60681	1	24	intergenic	None	None	N	None	None
2L	49101075	49101099	1.16551	1	24	intergenic	None	None	N	None	None
2L	49172056	49172080	-0.6548	1	24	exon	AGAP007709:exon;AGAP007710:exon	AGAP007709:NOVEL;AGAP007710:NOVEL	N	None	None
2L	49217639	49217732	-0.75874	5	93	intron	AGAP007717:intron	AGAP007717:NOVEL	N	None	None
2L	49301569	49301593	-0.59231	1	24	exon	AGAP007723:exon	AGAP007723:NOVEL	N	None	None
2L	49351829	49351997	-0.73712	8	168	intron	AGAP007730:intron	AGAP007730:NOVEL	N	None	None
2L	49360183	49360266	-1.04269	4	83	intergenic	None	None	N	None	None
2L	49360853	49360936	-1.04269	4	83	intergenic	None	None	N	None	None
2L	49361460	49361484	-0.87458	1	24	intergenic	None	None	N	None	None
2L	49361678	49361761	-1.03409	4	83	intergenic	None	None	N	None	None
2L	49362503	49362586	-1.04269	4	83	intergenic	None	None	N	None	None
2L	49363328	49363411	-1.04269	4	83	intergenic	None	None	N	None	None
2L	49364153	49364236	-1.04269	4	83	intergenic	None	None	N	None	None
2R	6767	6791	-0.65481	1	24	exon	AGAP001096:exon	AGAP001096:NOVEL	N	None	None
2R	45751	45984	-0.611215	4	233	promoter	AGAP001100:promoter	AGAP001100:NOVEL	N	None	None
2R	57445	57469	-0.70114	1	24	exon	AGAP001101:exon	AGAP001101:NOVEL	N	None	None
2R	60134	60158	-0.62518	1	24	promoter	AGAP001101:promoter	AGAP001101:NOVEL	N	None	None
2R	64576	64698	-0.8641	7	122	intergenic	None	None	N	None	None
2R	68748	68772	-0.68391	1	24	exon	AGAP001102:exon	AGAP001102:NOVEL	N	None	None
2R	98908	98932	-0.96371	1	24	intergenic	None	None	N	None	None
2R	99941	100032	-0.85183	5	91	intergenic	None	None	N	None	None
2R	100915	100939	-0.66041	1	24	intergenic	None	None	N	None	None
2R	102150	102174	-0.5957	1	24	intergenic	None	None	N	None	None
2R	120128	120192	0.22659	3	64	intergenic	None	None	N	None	None
2R	131050	131089	-0.86086	2	39	intergenic	None	None	N	None	None
2R	152745	152860	-0.97835	6	115	intergenic	None	None	N	None	None
2R	189758	189836	-0.72907	3	78	intergenic	None	None	N	None	None
2R	616738	616911	0.97478	8	173	intergenic	None	None	N	None	None
2R	986282	986306	0.84636	1	24	intergenic	None	None	N	None	None
2R	1010072	1010110	0.98783	2	38	intergenic	None	None	N	None	None
2R	1010796	1010839	1.00727	2	43	intergenic	None	None	N	None	None
2R	1030514	1030538	0.8144	1	24	intergenic	None	None	N	None	None
2R	1032720	1032744	1.05354	1	24	intergenic	None	None	N	None	None
2R	1033295	1033403	1.45034	6	108	intergenic	None	None	N	None	None
2R	1033851	1033890	1.35317	2	39	terminal	AGAP001189:terminal	AGAP001189:KNOWN	N	\AGAP001189:odorant binding protein [Source:VB Community Annotation;Acc:OBP10]\""	AGAP001189:OBP10
2R	1034287	1034311	1.15026	1	24	intron	AGAP001189:intron	AGAP001189:KNOWN	N	\AGAP001189:odorant binding protein [Source:VB Community Annotation;Acc:OBP10]\""	AGAP001189:OBP10
2R	1036457	1036533	1.52937	4	76	intron	AGAP001189:intron	AGAP001189:KNOWN	N	\AGAP001189:odorant binding protein [Source:VB Community Annotation;Acc:OBP10]\""	AGAP001189:OBP10
2R	1037189	1037248	1.00754	2	59	intron	AGAP001189:intron	AGAP001189:KNOWN	N	\AGAP001189:odorant binding protein [Source:VB Community Annotation;Acc:OBP10]\""	AGAP001189:OBP10
2R	1037506	1037584	0.926135	4	78	intron	AGAP001189:intron	AGAP001189:KNOWN	N	\AGAP001189:odorant binding protein [Source:VB Community Annotation;Acc:OBP10]\""	AGAP001189:OBP10
2R	1038220	1038263	1.0478	2	43	intron	AGAP001189:intron	AGAP001189:KNOWN	N	\AGAP001189:odorant binding protein [Source:VB Community Annotation;Acc:OBP10]\""	AGAP001189:OBP10
2R	1043231	1043255	1.36611	1	24	intron	AGAP001189:intron	AGAP001189:KNOWN	N	\AGAP001189:odorant binding protein [Source:VB Community Annotation;Acc:OBP10]\""	AGAP001189:OBP10
2R	1084320	1084344	0.83799	1	24	intron	AGAP001189:intron	AGAP001189:KNOWN	N	\AGAP001189:odorant binding protein [Source:VB Community Annotation;Acc:OBP10]\""	AGAP001189:OBP10
2R	1111946	1111970	0.90383	1	24	intron	AGAP001189:intron	AGAP001189:KNOWN	N	\AGAP001189:odorant binding protein [Source:VB Community Annotation;Acc:OBP10]\""	AGAP001189:OBP10
2R	1188452	1188476	0.55891	1	24	intergenic	None	None	N	None	None
2R	1806344	1806439	1.17478	3	95	intron	AGAP001238:intron	AGAP001238:NOVEL	N	None	None
2R	1850187	1850227	0.804605	2	40	intron	AGAP001239:intron	AGAP001239:NOVEL	N	None	None
2R	1899691	1899916	1.2151	6	225	intergenic	None	None	N	None	None
2R	1900220	1900244	0.93838	1	24	intergenic	None	None	N	None	None
2R	1901978	1902035	0.97697	2	57	intergenic	None	None	N	None	None
2R	2310024	2310048	0.85142	1	24	intergenic	None	None	N	None	None
2R	2310364	2310388	0.8614	1	24	intergenic	None	None	N	None	None
2R	2311535	2311559	0.97724	1	24	intergenic	None	None	N	None	None
2R	2364675	2364998	0.98707	7	323	intergenic	None	None	Y	None	None
2R	2369188	2369286	0.676715	4	98	intergenic	None	None	N	None	None
2R	2370083	2370188	0.973805	6	105	intergenic	None	None	N	None	None
2R	2371373	2371397	0.73897	1	24	intergenic	None	None	N	None	None
2R	2381908	2381932	0.9223	1	24	intergenic	None	None	N	None	None
2R	2382624	2382648	0.90403	1	24	intergenic	None	None	N	None	None
2R	2383412	2383468	1.12608	3	56	intergenic	None	None	N	None	None
2R	2383666	2383743	1.0743	3	77	intergenic	None	None	N	None	None
2R	2384671	2384695	1.04411	1	24	intergenic	None	None	N	None	None
2R	2385838	2386243	0.78427	13	405	intergenic	None	None	Y	None	None
2R	2386408	2386519	0.9336	3	111	intergenic	None	None	N	None	None
2R	2540847	2540909	0.90758	3	62	exon	AGAP001291:exon	AGAP001291:NOVEL	N	None	None
2R	2715863	2715887	0.86829	1	24	exon	AGAP001303:exon	AGAP001303:NOVEL	N	None	None
2R	2740059	2740100	0.83822	2	41	intergenic	None	None	N	None	None
2R	2742169	2742193	0.95756	1	24	intergenic	None	None	N	None	None
2R	2743107	2743131	0.81721	1	24	intergenic	None	None	N	None	None
2R	2856440	2856556	0.77629	6	116	intron	AGAP001313:intron	AGAP001313:NOVEL	N	None	None
2R	3452099	3452161	1.02962	2	62	intergenic	None	None	N	None	None
2R	3763921	3763945	0.86511	1	24	intergenic	None	None	N	None	None
2R	3850937	3850982	1.06217	2	45	intron	AGAP001370:intron	AGAP001370:NOVEL	N	None	None
2R	3881938	3882000	1.01816	3	62	intergenic	None	None	N	None	None
2R	4087525	4087612	1.55424	3	87	intergenic	None	None	N	None	None
2R	4088011	4088107	1.11158	5	96	terminal	AGAP013014:terminal	AGAP013014:NOVEL	N	None	None
2R	4089795	4089929	0.764915	4	134	intron	AGAP013014:intron	AGAP013014:NOVEL	N	None	None
2R	4096769	4096793	0.54129	1	24	intergenic	None	None	N	None	None
2R	4167129	4167153	1.13523	1	24	intron	AGAP001394:intron	AGAP001394:NOVEL	N	None	None
2R	4170923	4171002	1.36196	4	79	intergenic	None	None	N	None	None
2R	4171305	4171360	1.09409	3	55	intergenic	None	None	N	None	None
2R	4399325	4399349	0.73143	1	24	intergenic	None	None	N	None	None
2R	4400157	4400181	0.72264	1	24	intergenic	None	None	N	None	None
2R	4435737	4435777	0.978045	2	40	intergenic	None	None	N	None	None
2R	4450744	4450768	0.8164	1	24	intergenic	None	None	N	None	None
2R	4500779	4501035	1.01443	7	256	intergenic	None	None	N	None	None
2R	4502667	4502989	1.13554	12	322	intergenic	None	None	Y	None	None
2R	4569693	4570037	1.13747	9	344	intergenic	None	None	Y	None	None
2R	4583851	4583913	1.19006	3	62	exon	AGAP001415:exon	AGAP001415:NOVEL	N	None	None
2R	4584447	4584471	1.41153	1	24	intron	AGAP001415:intron	AGAP001415:NOVEL	N	None	None
2R	4584896	4585009	1.17143	6	113	intron	AGAP001415:intron	AGAP001415:NOVEL	N	None	None
2R	4587875	4587899	0.61118	1	24	intergenic	None	None	N	None	None
2R	4605062	4605086	1.11899	1	24	intergenic	None	None	N	None	None
2R	4652371	4652466	0.844765	4	95	intergenic	None	None	N	None	None
2R	4671748	4671772	0.92504	1	24	intron	AGAP001419:intron	AGAP001419:NOVEL	N	None	None
2R	4694872	4694917	1.0573	2	45	intron	AGAP001419:intron	AGAP001419:NOVEL	N	None	None
2R	4695394	4695418	0.789	1	24	intron	AGAP001419:intron	AGAP001419:NOVEL	N	None	None
2R	4817441	4817480	1.26384	2	39	intergenic	None	None	N	None	None
2R	4818486	4818558	1.07146	4	72	intergenic	None	None	N	None	None
2R	4843090	4843145	1.27015	3	55	intergenic	None	None	N	None	None
2R	4871928	4872112	1.17916	6	184	intron	AGAP001434:intron	AGAP001434:NOVEL	N	None	None
2R	4872338	4872362	1.165	1	24	intron	AGAP001434:intron	AGAP001434:NOVEL	N	None	None
2R	4890815	4890988	0.94784	9	173	intron	AGAP001434:intron	AGAP001434:NOVEL	N	None	None
2R	4905342	4905854	1.11299	19	512	intergenic	None	None	Y	None	None
2R	4906210	4906234	0.9863	1	24	intergenic	None	None	N	None	None
2R	4911324	4911404	1.01907	3	80	intergenic	None	None	N	None	None
2R	4913373	4913744	1.20688	16	371	intergenic	None	None	Y	None	None
2R	4914346	4914389	1.12027	2	43	intergenic	None	None	N	None	None
2R	4924925	4924949	0.82888	1	24	intergenic	None	None	N	None	None
2R	4931578	4931617	0.91414	2	39	intergenic	None	None	N	None	None
2R	4956952	4956999	0.749505	2	47	intron	AGAP001435:intron	AGAP001435:NOVEL	N	None	None
2R	4966996	4967020	0.95666	1	24	intron	AGAP001435:intron	AGAP001435:NOVEL	N	None	None
2R	5032607	5032677	1.10851	4	70	intron	AGAP001438:intron;AGAP001439:intron	AGAP001438:NOVEL;AGAP001439:NOVEL	N	None	None
2R	5034798	5034910	0.798265	4	112	intron	AGAP001438:intron;AGAP001439:intron	AGAP001438:NOVEL;AGAP001439:NOVEL	N	None	None
2R	5071377	5071416	1.14392	2	39	intron	AGAP001444:intron	AGAP001444:NOVEL	N	None	None
2R	5120396	5120473	0.83092	3	77	intergenic	None	None	N	None	None
2R	5120719	5120743	1.06603	1	24	intergenic	None	None	N	None	None
2R	5438830	5438949	1.13174	6	119	intron	AGAP001485:intron	AGAP001485:NOVEL	N	None	None
2R	5454461	5454519	0.70583	3	58	intron	AGAP001486:intron	AGAP001486:NOVEL	N	None	None
2R	5464315	5464339	1.01929	1	24	intergenic	None	None	N	None	None
2R	5464752	5464812	1.07327	3	60	intergenic	None	None	N	None	None
2R	5465182	5465229	1.62724	2	47	intergenic	None	None	N	None	None
2R	5465836	5465954	1.58672	4	118	intergenic	None	None	N	None	None
2R	5466228	5466322	1.25025	4	94	intergenic	None	None	N	None	None
2R	5466641	5466791	1.08595	4	150	intergenic	None	None	N	None	None
2R	5467555	5467777	1.35311	7	222	intergenic	None	None	N	None	None
2R	5474198	5474222	1.40739	1	24	intergenic	None	None	N	None	None
2R	5474573	5474802	1.68161	10	229	intergenic	None	None	N	None	None
2R	5477118	5477287	1.41464	8	169	exon	AGAP001487:exon	AGAP001487:KNOWN	N	\AGAP001487:Innexin shaking-B [Source:UniProtKB/Swiss-Prot;Acc:Q7PXN1]\""	AGAP001487:SHAKB_ANOGA
2R	5477556	5477672	1.01743	3	116	intron	AGAP001487:intron	AGAP001487:KNOWN	N	\AGAP001487:Innexin shaking-B [Source:UniProtKB/Swiss-Prot;Acc:Q7PXN1]\""	AGAP001487:SHAKB_ANOGA
2R	5479021	5479045	0.88831	1	24	intron	AGAP001487:intron	AGAP001487:KNOWN	N	\AGAP001487:Innexin shaking-B [Source:UniProtKB/Swiss-Prot;Acc:Q7PXN1]\""	AGAP001487:SHAKB_ANOGA
2R	5479590	5479794	1.55636	10	204	intron	AGAP001487:intron	AGAP001487:KNOWN	N	\AGAP001487:Innexin shaking-B [Source:UniProtKB/Swiss-Prot;Acc:Q7PXN1]\""	AGAP001487:SHAKB_ANOGA
2R	5480498	5480522	1.49699	1	24	intron	AGAP001487:intron	AGAP001487:KNOWN	N	\AGAP001487:Innexin shaking-B [Source:UniProtKB/Swiss-Prot;Acc:Q7PXN1]\""	AGAP001487:SHAKB_ANOGA
2R	5481233	5481278	1.53852	2	45	intron	AGAP001487:intron	AGAP001487:KNOWN	N	\AGAP001487:Innexin shaking-B [Source:UniProtKB/Swiss-Prot;Acc:Q7PXN1]\""	AGAP001487:SHAKB_ANOGA
2R	5482483	5482544	0.88212	3	61	intron	AGAP001487:intron	AGAP001487:KNOWN	N	\AGAP001487:Innexin shaking-B [Source:UniProtKB/Swiss-Prot;Acc:Q7PXN1]\""	AGAP001487:SHAKB_ANOGA
2R	5482832	5483039	1.53807	11	207	intron	AGAP001487:intron	AGAP001487:KNOWN	N	\AGAP001487:Innexin shaking-B [Source:UniProtKB/Swiss-Prot;Acc:Q7PXN1]\""	AGAP001487:SHAKB_ANOGA
2R	5483291	5483460	1.13737	4	169	intron	AGAP001487:intron	AGAP001487:KNOWN	N	\AGAP001487:Innexin shaking-B [Source:UniProtKB/Swiss-Prot;Acc:Q7PXN1]\""	AGAP001487:SHAKB_ANOGA
2R	5483744	5483947	1.19031	9	203	exon	AGAP001487:exon	AGAP001487:KNOWN	N	\AGAP001487:Innexin shaking-B [Source:UniProtKB/Swiss-Prot;Acc:Q7PXN1]\""	AGAP001487:SHAKB_ANOGA
2R	5484010	5484051	1.17673	2	41	intron	AGAP001487:intron	AGAP001487:KNOWN	N	\AGAP001487:Innexin shaking-B [Source:UniProtKB/Swiss-Prot;Acc:Q7PXN1]\""	AGAP001487:SHAKB_ANOGA
2R	5484663	5484905	1.0465	11	242	intron	AGAP001487:intron	AGAP001487:KNOWN	N	\AGAP001487:Innexin shaking-B [Source:UniProtKB/Swiss-Prot;Acc:Q7PXN1]\""	AGAP001487:SHAKB_ANOGA
2R	5486671	5486836	1.43912	9	165	intron	AGAP001487:intron	AGAP001487:KNOWN	N	\AGAP001487:Innexin shaking-B [Source:UniProtKB/Swiss-Prot;Acc:Q7PXN1]\""	AGAP001487:SHAKB_ANOGA
2R	5487082	5487106	1.10217	1	24	intron	AGAP001487:intron	AGAP001487:KNOWN	N	\AGAP001487:Innexin shaking-B [Source:UniProtKB/Swiss-Prot;Acc:Q7PXN1]\""	AGAP001487:SHAKB_ANOGA
2R	5487537	5487632	1.56413	5	95	intron	AGAP001487:intron	AGAP001487:KNOWN	N	\AGAP001487:Innexin shaking-B [Source:UniProtKB/Swiss-Prot;Acc:Q7PXN1]\""	AGAP001487:SHAKB_ANOGA
2R	5488099	5488123	0.78776	1	24	intron	AGAP001487:intron	AGAP001487:KNOWN	N	\AGAP001487:Innexin shaking-B [Source:UniProtKB/Swiss-Prot;Acc:Q7PXN1]\""	AGAP001487:SHAKB_ANOGA
2R	5488920	5489245	1.41864	13	325	intron	AGAP001487:intron	AGAP001487:KNOWN	Y	\AGAP001487:Innexin shaking-B [Source:UniProtKB/Swiss-Prot;Acc:Q7PXN1]\""	AGAP001487:SHAKB_ANOGA
2R	5489612	5489653	1.27338	2	41	intron	AGAP001487:intron	AGAP001487:KNOWN	N	\AGAP001487:Innexin shaking-B [Source:UniProtKB/Swiss-Prot;Acc:Q7PXN1]\""	AGAP001487:SHAKB_ANOGA
2R	5502933	5503085	0.808515	8	152	intergenic	None	None	N	None	None
2R	5503628	5503652	0.81549	1	24	intergenic	None	None	N	None	None
2R	5503885	5504045	1.06277	8	160	intergenic	None	None	N	None	None
2R	5505242	5505266	0.69114	1	24	intergenic	None	None	N	None	None
2R	5505802	5505859	0.77354	3	57	intergenic	None	None	N	None	None
2R	5507096	5507155	0.84219	3	59	intergenic	None	None	N	None	None
2R	5509319	5509437	1.17936	3	118	intergenic	None	None	N	None	None
2R	5510286	5510361	1.53205	4	75	intergenic	None	None	N	None	None
2R	5510528	5510588	1.39964	3	60	intergenic	None	None	N	None	None
2R	5510784	5510847	1.16408	3	63	intergenic	None	None	N	None	None
2R	5511438	5511714	1.32887	10	276	intergenic	None	None	N	None	None
2R	5512085	5512127	0.96457	2	42	intergenic	None	None	N	None	None
2R	5513995	5514054	1.21007	3	59	intergenic	None	None	N	None	None
2R	5514377	5514573	1.4039	11	196	intergenic	None	None	N	None	None
2R	5515046	5515070	1.15153	1	24	intergenic	None	None	N	None	None
2R	5518976	5519000	1.06056	1	24	intergenic	None	None	N	None	None
2R	5521713	5521737	0.80529	1	24	intergenic	None	None	N	None	None
2R	5522612	5522656	1.40725	2	44	intergenic	None	None	N	None	None
2R	5522908	5522932	1.0764	1	24	intergenic	None	None	N	None	None
2R	5523242	5523266	1.0423	1	24	intergenic	None	None	N	None	None
2R	5530216	5530240	1.03112	1	24	intergenic	None	None	N	None	None
2R	5531314	5531452	1.71148	6	138	intergenic	None	None	N	None	None
2R	5532451	5532493	1.30502	2	42	intergenic	None	None	N	None	None
2R	5532933	5533008	1.45894	4	75	intergenic	None	None	N	None	None
2R	5533240	5533375	1.20846	7	135	intergenic	None	None	N	None	None
2R	5533854	5533878	1.21084	1	24	intergenic	None	None	N	None	None
2R	5534432	5534526	1.60961	5	94	intergenic	None	None	N	None	None
2R	5535538	5535685	1.78474	8	147	intergenic	None	None	N	None	None
2R	5536103	5536227	1.27134	6	124	intergenic	None	None	N	None	None
2R	5537005	5537029	1.58683	1	24	intergenic	None	None	N	None	None
2R	5537856	5537880	1.25478	1	24	intergenic	None	None	N	None	None
2R	5579838	5579862	0.82231	1	24	intergenic	None	None	N	None	None
2R	5598776	5598819	0.891595	2	43	intergenic	None	None	N	None	None
2R	5599597	5599621	1.03162	1	24	intergenic	None	None	N	None	None
2R	5997518	5997542	0.72537	1	24	intergenic	None	None	N	None	None
2R	6167789	6168015	1.49434	12	226	intergenic	None	None	N	None	None
2R	6168300	6168401	1.5464	2	101	intergenic	None	None	N	None	None
2R	6168682	6168728	1.37717	2	46	intergenic	None	None	N	None	None
2R	6422408	6422450	1.19149	2	42	intron	AGAP001577:intron;AGAP001578:intron	AGAP001577:NOVEL;AGAP001578:NOVEL	N	None	None
2R	6434542	6434652	1.38259	6	110	intergenic	None	None	N	None	None
2R	6435813	6435837	1.18108	1	24	intergenic	None	None	N	None	None
2R	6436068	6436092	1.25254	1	24	intergenic	None	None	N	None	None
2R	6436589	6436718	1.33384	7	129	intergenic	None	None	N	None	None
2R	6437209	6437233	1.28666	1	24	intergenic	None	None	N	None	None
2R	6437683	6437707	1.2237	1	24	intergenic	None	None	N	None	None
2R	6455125	6455238	1.04575	3	113	intergenic	None	None	N	None	None
2R	6456022	6456046	1.17322	1	24	intergenic	None	None	N	None	None
2R	6456258	6456300	1.12592	2	42	intergenic	None	None	N	None	None
2R	6456459	6456506	1.09688	2	47	intergenic	None	None	N	None	None
2R	6456757	6456801	1.30187	2	44	intergenic	None	None	N	None	None
2R	6546346	6546404	1.14771	3	58	intergenic	None	None	N	None	None
2R	6547579	6547652	1.09254	4	73	intergenic	None	None	N	None	None
2R	6547826	6547974	1.18655	8	148	intergenic	None	None	N	None	None
2R	6708969	6708993	0.73302	1	24	intron	AGAP001608:intron	AGAP001608:NOVEL	N	None	None
2R	6716072	6716163	0.77369	5	91	intron	AGAP001608:intron	AGAP001608:NOVEL	N	None	None
2R	6961902	6961926	0.95818	1	24	intergenic	None	None	N	None	None
2R	7244704	7244763	0.73861	3	59	intergenic	None	None	N	None	None
2R	7246861	7246885	0.76095	1	24	intergenic	None	None	N	None	None
2R	7690469	7690493	0.81173	1	24	intergenic	None	None	N	None	None
2R	9026970	9027013	1.12571	2	43	intergenic	None	None	N	None	None
2R	9080890	9080932	1.16343	2	42	intergenic	None	None	N	None	None
2R	9397195	9397239	0.73372	2	44	exon	AGAP001751:exon	AGAP001751:NOVEL	N	None	None
2R	9545438	9545462	1.20522	1	24	intergenic	None	None	N	None	None
2R	9628562	9628606	-0.51031	2	44	intergenic	None	None	N	None	None
2R	9940790	9940814	0.57252	1	24	intron	AGAP001773:intron	AGAP001773:KNOWN	N	\AGAP001773:putative allatostatin receptor 2 [Source:VB Community Annotation;Acc:GPRALS2]\""	AGAP001773:GPRALS2
2R	10355911	10355935	1.36865	1	24	intron	AGAP001786:intron	AGAP001786:NOVEL	N	None	None
2R	10356313	10356412	1.3806	5	99	intron	AGAP001786:intron	AGAP001786:NOVEL	N	None	None
2R	10357701	10358091	1.27601	14	390	intron	AGAP001786:intron	AGAP001786:NOVEL	Y	None	None
2R	10358750	10358898	1.5356	8	148	intron	AGAP001786:intron	AGAP001786:NOVEL	N	None	None
2R	10404776	10404854	0.83389	4	78	intron	AGAP001786:intron	AGAP001786:NOVEL	N	None	None
2R	10410512	10410630	0.88993	6	118	intron	AGAP001786:intron	AGAP001786:NOVEL	N	None	None
2R	10419775	10419837	1.43525	3	62	intron	AGAP001786:intron	AGAP001786:NOVEL	N	None	None
2R	10579365	10579425	1.20999	3	60	exon	AGAP001797:exon	AGAP001797:NOVEL	N	None	None
2R	10579712	10579736	0.97841	1	24	exon	AGAP001797:exon	AGAP001797:NOVEL	N	None	None
2R	10737502	10737543	0.836505	2	41	intergenic	None	None	N	None	None
2R	11293706	11293730	0.70171	1	24	intergenic	None	None	N	None	None
2R	11350869	11350941	0.79554	4	72	intergenic	None	None	N	None	None
2R	11378981	11379057	1.15994	4	76	intergenic	None	None	N	None	None
2R	11410520	11410544	1.35923	1	24	intergenic	None	None	N	None	None
2R	11420035	11420059	1.16446	1	24	intergenic	None	None	N	None	None
2R	11420962	11420986	0.76062	1	24	intergenic	None	None	N	None	None
2R	11421227	11421251	1.20759	1	24	intergenic	None	None	N	None	None
2R	11702355	11702415	1.08094	3	60	intergenic	None	None	N	None	None
2R	11703089	11703153	0.88284	3	64	intergenic	None	None	N	None	None
2R	11714875	11714941	0.696585	2	66	intron	AGAP001870:intron	AGAP001870:NOVEL	N	None	None
2R	11749179	11749203	1.09836	1	24	exon/terminal	AGAP001874:exon;AGAP001874:terminal	AGAP001874:NOVEL	N	None	None
2R	11751394	11751434	1.04811	2	40	intron	AGAP001874:intron	AGAP001874:NOVEL	N	None	None
2R	11753694	11753736	0.720665	2	42	intron	AGAP001874:intron	AGAP001874:NOVEL	N	None	None
2R	11867329	11867445	1.08774	6	116	intergenic	None	None	N	None	None
2R	11867765	11867859	1.30749	5	94	intergenic	None	None	N	None	None
2R	12020180	12020204	1.27472	1	24	intergenic	None	None	N	None	None
2R	12399006	12399455	1.36944	7	449	intergenic	None	None	Y	None	None
2R	12400401	12400497	1.4832	5	96	intergenic	None	None	N	None	None
2R	12697156	12697211	0.73833	2	55	exon	AGAP001944:exon	AGAP001944:NOVEL	N	None	None
2R	12827067	12827107	0.504655	2	40	intron	AGAP001957:intron	AGAP001957:NOVEL	N	None	None
2R	12834949	12834973	0.85184	1	24	intergenic	None	None	N	None	None
2R	12862748	12862805	0.73749	3	57	intergenic	None	None	N	None	None
2R	12864512	12864536	0.5845	1	24	intergenic	None	None	N	None	None
2R	12925859	12926031	0.819465	8	172	intron	AGAP001962:intron	AGAP001962:KNOWN	N	\AGAP001962:putative vasopressin receptor 1 [Source:VB Community Annotation;Acc:GPRVPR1]\""	AGAP001962:GPRVPR1
2R	13013140	13013164	1.27472	1	24	intron	AGAP001974:intron	AGAP001974:NOVEL	N	None	None
2R	13030403	13030515	0.970645	6	112	intron	AGAP001978:intron	AGAP001978:NOVEL	N	None	None
2R	13032156	13032198	1.00875	2	42	intron	AGAP001978:intron	AGAP001978:NOVEL	N	None	None
2R	13033277	13033409	1.28033	3	132	intron	AGAP001978:intron	AGAP001978:NOVEL	N	None	None
2R	13036895	13037022	1.19117	7	127	intron	AGAP001978:intron	AGAP001978:NOVEL	N	None	None
2R	13044235	13044259	0.87793	1	24	intergenic	None	None	N	None	None
2R	13045133	13045246	1.09391	6	113	intergenic	None	None	N	None	None
2R	13045967	13045991	0.88531	1	24	intergenic	None	None	N	None	None
2R	13046243	13046387	0.97684	4	144	intergenic	None	None	N	None	None
2R	13222212	13222253	1.07739	2	41	intron	AGAP013039:intron	AGAP013039:NOVEL	N	None	None
2R	13223202	13223226	1.10654	1	24	intron	AGAP013039:intron	AGAP013039:NOVEL	N	None	None
2R	13223788	13223812	0.93601	1	24	intron	AGAP013039:intron	AGAP013039:NOVEL	N	None	None
2R	13307526	13307550	1.4247	1	24	intergenic	None	None	N	None	None
2R	13308170	13308194	1.23936	1	24	intergenic	None	None	N	None	None
2R	13310268	13310292	0.93102	1	24	intergenic	None	None	N	None	None
2R	13310856	13311129	1.20477	9	273	intergenic	None	None	N	None	None
2R	13360672	13360696	0.68089	1	24	exon	AGAP001999:exon	AGAP001999:NOVEL	N	None	None
2R	13362031	13362093	1.12054	3	62	intergenic	None	None	N	None	None
2R	13392133	13392340	0.98403	3	207	intergenic	None	None	N	None	None
2R	13392767	13392924	1.55242	8	157	intergenic	None	None	N	None	None
2R	13393279	13393303	0.87351	1	24	intergenic	None	None	N	None	None
2R	13541531	13541647	-0.931005	6	116	intergenic	None	None	N	None	None
2R	13542020	13542044	-0.95459	1	24	intergenic	None	None	N	None	None
2R	13542872	13542896	-0.68751	1	24	intergenic	None	None	N	None	None
2R	13543600	13543624	-0.7916	1	24	intergenic	None	None	N	None	None
2R	13599181	13599335	1.22381	8	154	intergenic	None	None	N	None	None
2R	13599536	13599632	1.04588	5	96	intergenic	None	None	N	None	None
2R	13635282	13635341	1.01872	3	59	intergenic	None	None	N	None	None
2R	13828105	13828129	1.27472	1	24	intergenic	None	None	N	None	None
2R	13988508	13988532	1.04117	1	24	intergenic	None	None	N	None	None
2R	14140197	14140247	0.22659	3	50	intergenic	None	None	N	None	None
2R	14181394	14181471	1.09309	2	77	intergenic	None	None	N	None	None
2R	14182330	14182568	1.46814	12	238	intergenic	None	None	N	None	None
2R	14183148	14183725	1.30807	17	577	intergenic	None	None	Y	None	None
2R	14184015	14184109	1.02281	2	94	intergenic	None	None	N	None	None
2R	14184686	14184710	1.18256	1	24	intergenic	None	None	N	None	None
2R	14187879	14187903	1.05699	1	24	intergenic	None	None	N	None	None
2R	14311892	14311916	1.37351	1	24	intergenic	None	None	N	None	None
2R	14313476	14313500	0.9115	1	24	intron	AGAP002041:intron	AGAP002041:NOVEL	N	None	None
2R	14395034	14395126	1.45367	5	92	intergenic	None	None	N	None	None
2R	14433050	14433110	1.09715	3	60	intergenic	None	None	N	None	None
2R	14454331	14454373	0.94152	2	42	intergenic	None	None	N	None	None
2R	14454769	14454793	0.93077	1	24	intergenic	None	None	N	None	None
2R	14456524	14456612	0.84446	5	88	intergenic	None	None	N	None	None
2R	14457164	14457227	1.003	2	63	intergenic	None	None	N	None	None
2R	14472149	14472173	1.01946	1	24	intergenic	None	None	N	None	None
2R	14472653	14472677	0.85361	1	24	intergenic	None	None	N	None	None
2R	14916659	14916683	0.78167	1	24	intron	AGAP002082:intron	AGAP002082:NOVEL	N	None	None
2R	14919820	14919985	1.32849	6	165	intron	AGAP002082:intron	AGAP002082:NOVEL	N	None	None
2R	14920624	14920667	1.11425	2	43	intron	AGAP002082:intron	AGAP002082:NOVEL	N	None	None
2R	14921298	14921322	1.18019	1	24	intron	AGAP002082:intron	AGAP002082:NOVEL	N	None	None
2R	14922594	14922656	0.96236	3	62	intron	AGAP002082:intron	AGAP002082:NOVEL	N	None	None
2R	14926677	14926764	1.64901	5	87	intron	AGAP002082:intron	AGAP002082:NOVEL	N	None	None
2R	14935868	14935910	0.921795	2	42	intron	AGAP002082:intron	AGAP002082:NOVEL	N	None	None
2R	14940070	14940268	1.32921	8	198	intergenic	None	None	N	None	None
2R	14941211	14941323	0.999455	6	112	intergenic	None	None	N	None	None
2R	15174247	15174271	1.24524	1	24	intergenic	None	None	N	None	None
2R	15690844	15690868	-0.63276	1	24	intergenic	None	None	N	None	None
2R	15873277	15873301	1.08148	1	24	intron	AGAP002116:intron	AGAP002116:NOVEL	N	None	None
2R	15981989	15982031	1.06331	2	42	intergenic	None	None	N	None	None
2R	15983631	15983866	1.32913	12	235	intergenic	None	None	N	None	None
2R	15986042	15986191	1.41341	6	149	intergenic	None	None	N	None	None
2R	15986415	15986457	1.26368	2	42	intergenic	None	None	N	None	None
2R	15987215	15987315	1.04741	5	100	terminal	AGAP002119:terminal	AGAP002119:NOVEL	N	None	None
2R	15991406	15991448	1.00627	2	42	intron	AGAP002119:intron	AGAP002119:NOVEL	N	None	None
2R	16286715	16286830	0.96829	2	115	intergenic	None	None	N	None	None
2R	16442697	16442721	0.97718	1	24	intergenic	None	None	N	None	None
2R	16468685	16468726	1.48773	2	41	intergenic	None	None	N	None	None
2R	16469352	16469413	0.81608	1	61	intron	AGAP002150:intron	AGAP002150:NOVEL	N	None	None
2R	16469352	16469630	0.932425	12	278	exon	AGAP002150:exon	AGAP002150:NOVEL	N	None	None
2R	16494423	16494447	0.95356	1	24	intergenic	None	None	N	None	None
2R	16494968	16494992	0.86801	1	24	intergenic	None	None	N	None	None
2R	16497051	16497208	1.10338	9	157	intergenic	None	None	N	None	None
2R	16498425	16498967	1.43064	24	542	intergenic	None	None	Y	None	None
2R	16499591	16499639	0.82365	2	48	intergenic	None	None	N	None	None
2R	16499876	16499900	1.25475	1	24	intergenic	None	None	N	None	None
2R	16500275	16500335	0.84986	3	60	intergenic	None	None	N	None	None
2R	16500538	16500853	1.87962	11	315	intergenic	None	None	Y	None	None
2R	16588469	16588511	0.899605	2	42	intergenic	None	None	N	None	None
2R	16590384	16590446	1.05079	2	62	intergenic	None	None	N	None	None
2R	16591590	16591614	0.89741	1	24	intergenic	None	None	N	None	None
2R	16591792	16591816	0.84334	1	24	intergenic	None	None	N	None	None
2R	16592178	16592202	0.89366	1	24	intergenic	None	None	N	None	None
2R	16592461	16592630	1.4062	9	169	intergenic	None	None	N	None	None
2R	16592805	16593133	1.2076	9	328	intergenic	None	None	Y	None	None
2R	16593497	16593599	1.19374	5	102	intergenic	None	None	N	None	None
2R	16593994	16594149	1.01667	7	155	intergenic	None	None	N	None	None
2R	16594570	16594694	1.5916	7	124	intergenic	None	None	N	None	None
2R	16659273	16659297	0.91804	1	24	intergenic	None	None	N	None	None
2R	16693657	16693698	1.16619	2	41	intergenic	None	None	N	None	None
2R	16694574	16694835	0.94078	8	261	intergenic	None	None	N	None	None
2R	16711202	16711324	1.13364	4	122	intergenic	None	None	N	None	None
2R	16715759	16715783	0.87957	1	24	intergenic	None	None	N	None	None
2R	16752395	16752439	1.13382	2	44	intergenic	None	None	N	None	None
2R	16752717	16752834	1.35671	6	117	intergenic	None	None	N	None	None
2R	16753340	16753404	1.0604	3	64	intergenic	None	None	N	None	None
2R	16756550	16756592	1.1069	2	42	intergenic	None	None	N	None	None
2R	16768083	16768461	1.16975	7	378	intergenic	None	None	Y	None	None
2R	16769475	16769499	1.08339	1	24	intergenic	None	None	N	None	None
2R	16770041	16770115	1.32149	4	74	intergenic	None	None	N	None	None
2R	16770637	16770678	0.99848	2	41	intergenic	None	None	N	None	None
2R	16772025	16772049	1.09934	1	24	intergenic	None	None	N	None	None
2R	16772295	16772532	1.48805	6	237	intergenic	None	None	N	None	None
2R	16772966	16773073	0.88968	3	107	intergenic	None	None	N	None	None
2R	16774079	16774244	1.45643	7	165	intergenic	None	None	N	None	None
2R	16775092	16775139	1.31314	2	47	intergenic	None	None	N	None	None
2R	16953703	16953727	0.88804	1	24	intron	AGAP002178:intron	AGAP002178:NOVEL	N	None	None
2R	16982651	16982675	0.68396	1	24	intron	AGAP002178:intron	AGAP002178:NOVEL	N	None	None
2R	16990466	16990529	1.22524	3	63	intron	AGAP002178:intron	AGAP002178:NOVEL	N	None	None
2R	16990873	16990968	1.24695	4	95	intron	AGAP002178:intron	AGAP002178:NOVEL	N	None	None
2R	16991364	16991404	1.24988	2	40	intron	AGAP002178:intron	AGAP002178:NOVEL	N	None	None
2R	16992804	16993043	1.13377	8	239	intron	AGAP002178:intron	AGAP002178:NOVEL	N	None	None
2R	17030083	17030124	1.18154	2	41	intron	AGAP002178:intron	AGAP002178:NOVEL	N	None	None
2R	17030459	17030483	0.80621	1	24	intron	AGAP002178:intron	AGAP002178:NOVEL	N	None	None
2R	17099587	17099625	0.7801	2	38	intergenic	None	None	N	None	None
2R	17259558	17259601	-1.23951	2	43	intron	AGAP002186:intron	AGAP002186:NOVEL	N	None	None
2R	17263001	17263078	-1.00287	3	77	intron	AGAP002186:intron	AGAP002186:NOVEL	N	None	None
2R	18191178	18191202	1.22428	1	24	intergenic	None	None	N	None	None
2R	18284843	18284882	0.83009	2	39	intergenic	None	None	N	None	None
2R	18465436	18467138	-2.51038	76	1702	exon	AGAP002274:exon;AGAP002273:exon	AGAP002274:NOVEL;AGAP002273:NOVEL	Y	None	None
2R	18467310	18468587	-2.64266	57	1277	exon	AGAP002274:exon;AGAP002273:exon	AGAP002274:NOVEL;AGAP002273:NOVEL	Y	None	None
2R	18471008	18473402	-2.6432	103	2394	exon	AGAP002274:exon;AGAP002273:exon	AGAP002274:NOVEL;AGAP002273:NOVEL	Y	None	None
2R	18473574	18474834	-2.73314	61	1260	exon	AGAP002274:exon;AGAP002273:exon	AGAP002274:NOVEL;AGAP002273:NOVEL	Y	None	None
2R	18475075	18475224	-1.97975	8	149	exon	AGAP002274:exon;AGAP002273:exon	AGAP002274:NOVEL;AGAP002273:NOVEL	N	None	None
2R	18475446	18477143	-2.62476	82	1697	exon	AGAP002274:exon;AGAP002273:exon	AGAP002274:NOVEL;AGAP002273:NOVEL	Y	None	None
2R	18477326	18477784	-2.32463	26	458	exon	AGAP002274:exon;AGAP002273:exon	AGAP002274:NOVEL;AGAP002273:NOVEL	Y	None	None
2R	18480204	18480682	-2.51038	27	478	exon	AGAP002274:exon;AGAP002273:exon	AGAP002274:NOVEL;AGAP002273:NOVEL	Y	None	None
2R	18480889	18482505	-2.74764	92	1616	exon	AGAP002274:exon;AGAP002273:exon	AGAP002274:NOVEL;AGAP002273:NOVEL	Y	None	None
2R	18485414	18488255	-2.7275	140	2841	exon	AGAP002274:exon;AGAP002273:exon	AGAP002274:NOVEL;AGAP002273:NOVEL	Y	None	None
2R	18692581	18692605	1.15938	1	24	intergenic	None	None	N	None	None
2R	18780315	18780339	1.38376	1	24	intergenic	None	None	N	None	None
2R	18843685	18843726	0.96655	2	41	intergenic	None	None	N	None	None
2R	18861585	18861624	0.919835	2	39	intergenic	None	None	N	None	None
2R	18863657	18863699	1.24101	2	42	intergenic	None	None	N	None	None
2R	18864162	18864186	1.21314	1	24	intergenic	None	None	N	None	None
2R	18915241	18915283	1.14099	2	42	intergenic	None	None	N	None	None
2R	18916680	18916805	0.951535	4	125	intergenic	None	None	N	None	None
2R	19065111	19068754	-1.77946	166	3643	intron	AGAP002309:intron	AGAP002309:KNOWN	Y	\AGAP002309:WD repeat-containing protein on Y chromosome (WD40 Y) [Source:UniProtKB/Swiss-Prot;Acc:Q5TTP0]\""	AGAP002309:WDY_ANOGA
2R	19068958	19069742	-1.68045	40	784	intron	AGAP002309:intron	AGAP002309:KNOWN	Y	\AGAP002309:WD repeat-containing protein on Y chromosome (WD40 Y) [Source:UniProtKB/Swiss-Prot;Acc:Q5TTP0]\""	AGAP002309:WDY_ANOGA
2R	19070112	19070242	-1.56219	6	130	intron	AGAP002309:intron	AGAP002309:KNOWN	N	\AGAP002309:WD repeat-containing protein on Y chromosome (WD40 Y) [Source:UniProtKB/Swiss-Prot;Acc:Q5TTP0]\""	AGAP002309:WDY_ANOGA
2R	19566627	19566651	0.94909	1	24	intergenic	None	None	N	None	None
2R	19620921	19620983	1.05196	2	62	intron	AGAP002325:intron	AGAP002325:NOVEL	N	None	None
2R	19621248	19621405	1.17681	8	157	intron	AGAP002325:intron	AGAP002325:NOVEL	N	None	None
2R	19652463	19652487	0.9128	1	24	intron	AGAP002325:intron	AGAP002325:NOVEL	N	None	None
2R	19673332	19673444	0.888575	6	112	intergenic	None	None	N	None	None
2R	20233673	20233888	0.208005	4	215	intergenic	None	None	N	None	None
2R	20473630	20473654	0.77648	1	24	intergenic	None	None	N	None	None
2R	20525592	20525822	0.94705	9	230	intron	AGAP002350:intron	AGAP002350:NOVEL	N	None	None
2R	20772368	20772426	-0.93815	3	58	intergenic	None	None	N	None	None
2R	20774966	20774990	-0.8431	1	24	intergenic	None	None	N	None	None
2R	20804159	20804201	0.59657	2	42	intergenic	None	None	N	None	None
2R	20888223	20888247	1.01153	1	24	intergenic	None	None	N	None	None
2R	20931260	20931324	0.6513	3	64	intron	AGAP013481:intron	AGAP013481:NOVEL	N	None	None
2R	21289284	21289308	0.74932	1	24	intergenic	None	None	N	None	None
2R	21915577	21915621	0.682245	2	44	intergenic	None	None	N	None	None
2R	21916077	21916173	0.762325	4	96	intergenic	None	None	N	None	None
2R	22024733	22024757	0.90377	1	24	intergenic	None	None	N	None	None
2R	22025003	22025027	0.82949	1	24	intergenic	None	None	N	None	None
2R	22025536	22025583	1.1939	2	47	intergenic	None	None	N	None	None
2R	22027150	22027216	1.10255	3	66	intergenic	None	None	N	None	None
2R	22152035	22152093	1.13104	3	58	intergenic	None	None	N	None	None
2R	22153591	22153615	0.82918	1	24	intergenic	None	None	N	None	None
2R	22162276	22162300	0.69317	1	24	intergenic	None	None	N	None	None
2R	22249602	22249714	0.90059	6	112	intergenic	None	None	N	None	None
2R	22251998	22252022	1.31114	1	24	intergenic	None	None	N	None	None
2R	22252185	22252316	1.75869	7	131	intergenic	None	None	N	None	None
2R	22252934	22252958	0.84308	1	24	intergenic	None	None	N	None	None
2R	22334165	22334189	0.72465	1	24	intergenic	None	None	N	None	None
2R	22382847	22382871	1.06754	1	24	intergenic	None	None	N	None	None
2R	22384347	22384371	0.8904	1	24	intergenic	None	None	N	None	None
2R	22385314	22385500	1.97009	8	186	intergenic	None	None	N	None	None
2R	22385699	22385746	1.68535	2	47	intergenic	None	None	N	None	None
2R	22404609	22404656	1.05813	2	47	intergenic	None	None	N	None	None
2R	22405438	22405482	1.17664	2	44	intergenic	None	None	N	None	None
2R	23208216	23208240	0.94812	1	24	intergenic	None	None	N	None	None
2R	23210423	23210528	1.03022	4	105	intergenic	None	None	N	None	None
2R	23210807	23210831	0.97266	1	24	intergenic	None	None	N	None	None
2R	23211002	23211135	1.59308	6	133	intergenic	None	None	N	None	None
2R	23212676	23212736	0.65405	3	60	intergenic	None	None	N	None	None
2R	23257767	23257846	1.11083	4	79	intergenic	None	None	N	None	None
2R	23361385	23361409	0.90943	1	24	intergenic	None	None	N	None	None
2R	23474428	23474452	0.73393	1	24	intergenic	None	None	N	None	None
2R	23500836	23500860	0.61686	1	24	intergenic	None	None	N	None	None
2R	23598923	23599100	0.85801	7	177	intron	AGAP002591:intron	AGAP002591:NOVEL	N	None	None
2R	23685236	23685260	0.77275	1	24	intergenic	None	None	N	None	None
2R	23688585	23688609	0.84464	1	24	intergenic	None	None	N	None	None
2R	23690040	23690349	1.13904	15	309	intergenic	None	None	Y	None	None
2R	23691732	23691756	1.05224	1	24	intergenic	None	None	N	None	None
2R	23692160	23692428	0.83016	5	268	intergenic	None	None	N	None	None
2R	23692639	23692714	1.20754	4	75	intergenic	None	None	N	None	None
2R	23699762	23699786	1.30627	1	24	intergenic	None	None	N	None	None
2R	23732826	23732850	1.13364	1	24	intergenic	None	None	N	None	None
2R	23733558	23733600	1.59105	2	42	intergenic	None	None	N	None	None
2R	23734016	23734178	1.01572	6	162	intergenic	None	None	N	None	None
2R	23735281	23735322	0.97445	2	41	intergenic	None	None	N	None	None
2R	23735530	23735554	1.09777	1	24	intergenic	None	None	N	None	None
2R	23735925	23736096	1.28373	9	171	intergenic	None	None	N	None	None
2R	23736323	23736397	1.241	4	74	intergenic	None	None	N	None	None
2R	23755741	23755800	1.18796	3	59	intergenic	None	None	N	None	None
2R	23782049	23782073	-0.70629	1	24	exon	AGAP002599:exon	AGAP002599:NOVEL	N	None	None
2R	23782277	23782328	-0.77278	3	51	exon	AGAP002599:exon	AGAP002599:NOVEL	N	None	None
2R	24103969	24104009	1.0044	2	40	intergenic	None	None	N	None	None
2R	24184721	24184745	1.27472	1	24	intron	AGAP012958:intron	AGAP012958:NOVEL	N	None	None
2R	24462323	24462347	0.99171	1	24	intergenic	None	None	N	None	None
2R	24472205	24472229	1.44336	1	24	intergenic	None	None	N	None	None
2R	24480020	24480079	-0.99358	3	59	intergenic	None	None	N	None	None
2R	24480588	24480648	-0.87894	3	60	intergenic	None	None	N	None	None
2R	24684482	24684633	0.829725	2	151	intergenic	None	None	N	None	None
2R	24766269	24766293	0.95963	1	24	intergenic	None	None	N	None	None
2R	24799938	24799998	0.985625	2	60	intergenic	None	None	N	None	None
2R	24989916	24989975	1.00916	3	59	intergenic	None	None	N	None	None
2R	24991301	24991454	0.895425	8	153	intergenic	None	None	N	None	None
2R	24999076	24999228	0.97584	8	152	intergenic	None	None	N	None	None
2R	25034186	25034210	0.74917	1	24	intergenic	None	None	N	None	None
2R	25064331	25064355	0.96562	1	24	intergenic	None	None	N	None	None
2R	25123052	25123110	-0.72806	3	58	intron	AGAP013321:intron	AGAP013321:NOVEL	N	None	None
2R	25404250	25404274	1.27567	1	24	intron	AGAP002677:intron	AGAP002677:NOVEL	N	None	None
2R	25405776	25405963	1.38541	9	187	intron	AGAP002677:intron	AGAP002677:NOVEL	N	None	None
2R	25406129	25406319	1.44739	10	190	intron	AGAP002677:intron	AGAP002677:NOVEL	N	None	None
2R	25406681	25406969	1.10138	11	288	intron	AGAP002677:intron	AGAP002677:NOVEL	N	None	None
2R	25408847	25408965	0.90068	3	118	intron	AGAP002677:intron	AGAP002677:NOVEL	N	None	None
2R	25409179	25409203	1.03892	1	24	intron	AGAP002677:intron	AGAP002677:NOVEL	N	None	None
2R	25461920	25462009	0.228705	6	89	intron	AGAP002677:intron	AGAP002677:NOVEL	N	None	None
2R	25482470	25482494	0.96792	1	24	intron	AGAP002677:intron	AGAP002677:NOVEL	N	None	None
2R	25512919	25512943	1.27009	1	24	intron	AGAP002677:intron	AGAP002677:NOVEL	N	None	None
2R	25514235	25514290	1.34023	2	55	intron	AGAP002677:intron	AGAP002677:NOVEL	N	None	None
2R	25515043	25515227	1.43683	9	184	intron	AGAP002677:intron	AGAP002677:NOVEL	N	None	None
2R	25516963	25517059	0.702745	4	96	intron	AGAP002677:intron	AGAP002677:NOVEL	N	None	None
2R	25524701	25524765	1.00362	3	64	intron	AGAP002677:intron	AGAP002677:NOVEL	N	None	None
2R	25563646	25563724	0.7613	4	78	intergenic	None	None	N	None	None
2R	25675389	25675483	0.79884	5	94	intergenic	None	None	N	None	None
2R	25735669	25735730	0.87751	2	61	intergenic	None	None	N	None	None
2R	25754346	25754370	1.0237	1	24	intergenic	None	None	N	None	None
2R	25920049	25920150	-1.15427	5	101	intergenic	None	None	N	None	None
2R	25921504	25921528	-0.87784	1	24	intergenic	None	None	N	None	None
2R	26108665	26108702	0.23151	2	37	intergenic	None	None	N	None	None
2R	26372426	26373408	-0.89439	21	982	exon	AGAP002737:exon	AGAP002737:NOVEL	Y	None	None
2R	26373584	26374642	-0.871845	22	1058	exon	AGAP002737:exon	AGAP002737:NOVEL	Y	None	None
2R	26374889	26374949	-0.95079	3	60	exon	AGAP002737:exon	AGAP002737:NOVEL	N	None	None
2R	26375124	26375583	-0.858895	12	459	exon	AGAP002737:exon	AGAP002737:NOVEL	Y	None	None
2R	26375759	26376365	-0.871845	24	606	exon	AGAP002737:exon	AGAP002737:NOVEL	Y	None	None
2R	26379293	26379367	-0.6378	4	74	exon	AGAP002737:exon	AGAP002737:NOVEL	N	None	None
2R	26420527	26420576	0.66664	2	49	intergenic	None	None	N	None	None
2R	26468000	26468043	0.7651	2	43	intron	AGAP002741:intron	AGAP002741:NOVEL	N	None	None
2R	26468548	26468572	0.90592	1	24	intron	AGAP002741:intron	AGAP002741:NOVEL	N	None	None
2R	26469175	26469248	0.83499	2	73	intron	AGAP002741:intron	AGAP002741:NOVEL	N	None	None
2R	26472500	26472524	1.15858	1	24	intron	AGAP002741:intron	AGAP002741:NOVEL	N	None	None
2R	26476435	26476459	1.09303	1	24	intron	AGAP002741:intron	AGAP002741:NOVEL	N	None	None
2R	26491039	26491063	1.07649	1	24	intron	AGAP002741:intron	AGAP002741:NOVEL	N	None	None
2R	26491915	26492029	1.42111	6	114	intron	AGAP002741:intron	AGAP002741:NOVEL	N	None	None
2R	26492668	26492926	1.15055	9	258	intron	AGAP002741:intron	AGAP002741:NOVEL	N	None	None
2R	26494224	26494248	0.79832	1	24	intron	AGAP002741:intron	AGAP002741:NOVEL	N	None	None
2R	26661665	26661689	1.71247	1	24	intergenic	None	None	N	None	None
2R	26765668	26765692	-1.05789	1	24	intergenic	None	None	N	None	None
2R	26766839	26766904	-0.98612	3	65	intergenic	None	None	N	None	None
2R	26815079	26815120	0.77804	2	41	intergenic	None	None	N	None	None
2R	26903991	26904015	0.76864	1	24	intergenic	None	None	N	None	None
2R	27312521	27312563	1.51292	2	42	intergenic	None	None	N	None	None
2R	27312755	27312779	1.32557	1	24	intergenic	None	None	N	None	None
2R	27313610	27313634	1.34378	1	24	intergenic	None	None	N	None	None
2R	27314513	27314537	1.38998	1	24	intergenic	None	None	N	None	None
2R	27315066	27315163	1.38787	5	97	intergenic	None	None	N	None	None
2R	27316368	27316392	1.24125	1	24	intergenic	None	None	N	None	None
2R	27316735	27316887	1.41002	6	152	intergenic	None	None	N	None	None
2R	27317109	27317133	1.34476	1	24	intergenic	None	None	N	None	None
2R	27317769	27317961	1.35832	5	192	intergenic	None	None	N	None	None
2R	27318698	27318722	1.36071	1	24	intergenic	None	None	N	None	None
2R	27505551	27505645	-0.82989	5	94	intergenic	None	None	N	None	None
2R	27964521	27964561	0.80315	2	40	intron	AGAP002817:intron	AGAP002817:NOVEL	N	None	None
2R	27973974	27974019	0.76961	2	45	intergenic	None	None	N	None	None
2R	28389096	28389120	1.03709	1	24	exon	AGAP002858:exon	AGAP002858:NOVEL	N	None	None
2R	28389881	28389925	1.247	2	44	intergenic	None	None	N	None	None
2R	28397964	28398006	1.26788	2	42	intergenic	None	None	N	None	None
2R	28398280	28398430	0.864425	8	150	intergenic	None	None	N	None	None
2R	28398840	28398895	1.22605	3	55	intergenic	None	None	N	None	None
2R	28514331	28514369	0.86604	2	38	intergenic	None	None	N	None	None
2R	28515711	28515838	1.17987	2	127	intergenic	None	None	N	None	None
2R	28517039	28517118	0.916515	4	79	intergenic	None	None	N	None	None
2R	28609350	28609374	0.626	1	24	intergenic	None	None	N	None	None
2R	29163234	29163281	0.83908	2	47	intergenic	None	None	N	None	None
2R	29166070	29166443	0.96076	15	373	intergenic	None	None	Y	None	None
2R	29174669	29174706	0.996755	2	37	intergenic	None	None	N	None	None
2R	29208572	29208596	0.74608	1	24	intergenic	None	None	N	None	None
2R	29371624	29371997	0.864	11	373	intron	AGAP002915:intron	AGAP002915:NOVEL	Y	None	None
2R	29372291	29372315	1.03093	1	24	intron	AGAP002915:intron	AGAP002915:NOVEL	N	None	None
2R	29372902	29373076	0.91224	9	174	intron	AGAP002915:intron	AGAP002915:NOVEL	N	None	None
2R	29603252	29603293	0.939265	2	41	intergenic	None	None	N	None	None
2R	29800920	29801166	-0.86613	3	246	intergenic	None	None	N	None	None
2R	29801707	29801731	-0.97905	1	24	intergenic	None	None	N	None	None
2R	29862656	29862680	0.20541	1	24	intergenic	None	None	N	None	None
2R	30021123	30021147	0.77355	1	24	intergenic	None	None	N	None	None
2R	30200532	30200556	0.81524	1	24	intergenic	None	None	N	None	None
2R	30393802	30393933	0.970955	6	131	intergenic	None	None	N	None	None
2R	30395921	30395995	0.98898	4	74	intergenic	None	None	N	None	None
2R	30418860	30418884	0.95046	1	24	intergenic	None	None	N	None	None
2R	30599313	30599337	0.90111	1	24	intron	AGAP002986:intron	AGAP002986:NOVEL	N	None	None
2R	31077645	31077691	0.809455	2	46	intergenic	None	None	N	None	None
2R	31623916	31624257	0.22659	14	341	intergenic	None	None	Y	None	None
2R	31714109	31714133	1.01925	1	24	intron	AGAP003059:intron	AGAP003059:NOVEL	N	None	None
2R	31749057	31749136	1.15531	4	79	intron	AGAP003059:intron	AGAP003059:NOVEL	N	None	None
2R	31753445	31753521	0.864205	4	76	intron	AGAP003059:intron	AGAP003059:NOVEL	N	None	None
2R	32083590	32083740	0.864995	6	150	intergenic	None	None	N	None	None
2R	32083968	32083992	0.79734	1	24	intergenic	None	None	N	None	None
2R	32533401	32533439	0.60628	2	38	intron	AGAP003114:intron	AGAP003114:NOVEL	N	None	None
2R	32533953	32533977	0.92414	1	24	intron	AGAP003114:intron	AGAP003114:NOVEL	N	None	None
2R	32664423	32664523	1.36304	5	100	intergenic	None	None	N	None	None
2R	32748962	32748986	0.90757	1	24	intergenic	None	None	N	None	None
2R	32790625	32790685	0.91601	3	60	intergenic	None	None	N	None	None
2R	32794380	32794404	1.02777	1	24	intergenic	None	None	N	None	None
2R	33299599	33299641	1.31888	2	42	intergenic	None	None	N	None	None
2R	33337033	33337057	0.83067	1	24	intergenic	None	None	N	None	None
2R	33338798	33338937	1.2025	8	139	intergenic	None	None	N	None	None
2R	33342213	33342256	0.780425	2	43	intergenic	None	None	N	None	None
2R	33774360	33774418	0.818405	2	58	intron	AGAP003198:intron	AGAP003198:NOVEL	N	None	None
2R	33785663	33785687	0.93366	1	24	intergenic	None	None	N	None	None
2R	33802446	33802492	1.0276	2	46	intergenic	None	None	N	None	None
2R	33909152	33909176	-0.86542	1	24	intergenic	None	None	N	None	None
2R	34133360	34133402	1.08282	2	42	intergenic	None	None	N	None	None
2R	34646109	34646151	-0.75181	2	42	intergenic	None	None	N	None	None
2R	35666512	35666536	-0.70694	1	24	intergenic	None	None	N	None	None
2R	36186015	36186091	0.18519	5	76	intron	AGAP003335:intron	AGAP003335:KNOWN	N	\AGAP003335:putative GPCR class a orphan receptor 7 [Source:VB Community Annotation;Acc:GPRNNA7]\""	AGAP003335:GPRNNA7
2R	36186255	36186292	0.22077	2	37	intron	AGAP003335:intron	AGAP003335:KNOWN	N	\AGAP003335:putative GPCR class a orphan receptor 7 [Source:VB Community Annotation;Acc:GPRNNA7]\""	AGAP003335:GPRNNA7
2R	36543706	36543795	0.2237	6	89	intergenic	None	None	N	None	None
2R	36933406	36933501	1.36039	5	95	intergenic	None	None	N	None	None
2R	36934928	36935023	1.28323	5	95	intergenic	None	None	N	None	None
2R	36936078	36936102	1.24652	1	24	intergenic	None	None	N	None	None
2R	36938613	36938656	1.22065	2	43	intergenic	None	None	N	None	None
2R	37037830	37037854	-0.7772	1	24	intergenic	None	None	N	None	None
2R	37061152	37061176	1.08067	1	24	intergenic	None	None	N	None	None
2R	37186514	37186538	-0.68492	1	24	promoter	AGAP003382:promoter	AGAP003382:KNOWN	N	\AGAP003382:cuticular protein 120	RR-2 family [Source:VB Community Annotation;Acc:CPR120]\""	AGAP003382:CPR120
2R	37377420	37377461	-0.846975	2	41	intron	AGAP003400:intron	AGAP003400:NOVEL	N	None	None
2R	37378947	37378971	-0.8092	1	24	intron	AGAP003400:intron	AGAP003400:NOVEL	N	None	None
2R	37379219	37379335	-0.99814	5	116	intron	AGAP003400:intron	AGAP003400:NOVEL	N	None	None
2R	37481128	37481219	0.23082	6	91	intergenic	None	None	N	None	None
2R	37674586	37674628	1.3924	2	42	intergenic	None	None	N	None	None
2R	37675998	37676098	1.13087	5	100	intergenic	None	None	N	None	None
2R	38124551	38124596	0.80051	2	45	intergenic	None	None	N	None	None
2R	38557845	38557887	0.678935	2	42	intron	AGAP003484:intron	AGAP003484:NOVEL	N	None	None
2R	38803270	38803540	1.88885	15	270	intergenic	None	None	N	None	None
2R	38803721	38803781	1.68355	3	60	intergenic	None	None	N	None	None
2R	38803969	38804028	1.66992	3	59	intergenic	None	None	N	None	None
2R	38804419	38805170	1.93744	29	751	intergenic	None	None	Y	None	None
2R	39003457	39003481	0.87089	1	24	intergenic	None	None	N	None	None
2R	39004951	39004975	0.85868	1	24	intergenic	None	None	N	None	None
2R	39008124	39008329	0.874695	4	205	intergenic	None	None	N	None	None
2R	39326256	39326280	0.92597	1	24	intergenic	None	None	N	None	None
2R	39457305	39457347	-0.46464	2	42	intron	AGAP003556:intron	AGAP003556:NOVEL	N	None	None
2R	39486203	39486227	0.76027	1	24	intron	AGAP003559:intron	AGAP003559:NOVEL	N	None	None
2R	39518265	39518289	0.71045	1	24	intron	AGAP003559:intron	AGAP003559:NOVEL	N	None	None
2R	40035382	40035478	1.29326	5	96	intergenic	None	None	N	None	None
2R	40460901	40460943	1.12034	2	42	intergenic	None	None	N	None	None
2R	40988019	40988043	0.98617	1	24	intron	AGAP003649:intron	AGAP003649:NOVEL	N	None	None
2R	40990096	40990135	0.78607	2	39	intron	AGAP003649:intron	AGAP003649:NOVEL	N	None	None
2R	41483051	41483075	0.85932	1	24	intron	AGAP003669:intron	AGAP003669:NOVEL	N	None	None
2R	41972291	41972388	0.93279	4	97	intergenic	None	None	N	None	None
2R	41974204	41974228	0.95632	1	24	intergenic	None	None	N	None	None
2R	41974793	41975049	1.1238	6	256	intergenic	None	None	N	None	None
2R	41975348	41975684	0.9666	12	336	intergenic	None	None	Y	None	None
2R	41975964	41976001	1.06465	2	37	intergenic	None	None	N	None	None
2R	42285882	42285925	0.910765	2	43	intergenic	None	None	N	None	None
2R	42286622	42286768	1.22561	6	146	intergenic	None	None	N	None	None
2R	43333039	43333321	-1.15137	12	282	intergenic	None	None	N	None	None
2R	43334538	43334663	-0.76714	3	125	intergenic	None	None	N	None	None
2R	43903576	43903600	-0.99269	1	24	intergenic	None	None	N	None	None
2R	45670351	45670713	1.16438	10	362	intron	AGAP003893:intron	AGAP003893:NOVEL	Y	None	None
2R	45670963	45670987	0.98974	1	24	intron	AGAP003893:intron	AGAP003893:NOVEL	N	None	None
2R	45671794	45671818	0.78782	1	24	intron	AGAP003893:intron	AGAP003893:NOVEL	N	None	None
2R	45862871	45863075	0.18506	13	204	intergenic	None	None	N	None	None
2R	46176978	46177020	0.81559	2	42	intron	AGAP003914:intron	AGAP003914:NOVEL	N	None	None
2R	46178061	46178119	0.70271	3	58	intron	AGAP003914:intron	AGAP003914:NOVEL	N	None	None
2R	46178594	46178657	0.95623	3	63	intron	AGAP003914:intron	AGAP003914:NOVEL	N	None	None
2R	46227710	46227734	-0.68087	1	24	intron	AGAP003914:intron	AGAP003914:NOVEL	N	None	None
2R	46585787	46585811	0.86762	1	24	intergenic	None	None	N	None	None
2R	46658436	46658460	0.75005	1	24	intergenic	None	None	N	None	None
2R	46658707	46658875	0.85187	9	168	intergenic	None	None	N	None	None
2R	46659423	46659470	0.952295	2	47	intergenic	None	None	N	None	None
2R	46659687	46659711	0.98015	1	24	intergenic	None	None	N	None	None
2R	46660449	46660559	1.03703	4	110	intergenic	None	None	N	None	None
2R	46662616	46662658	0.952375	2	42	intergenic	None	None	N	None	None
2R	46662924	46662965	0.567595	2	41	intergenic	None	None	N	None	None
2R	46693192	46693216	0.94462	1	24	intergenic	None	None	N	None	None
2R	46693693	46693717	1.07486	1	24	intergenic	None	None	N	None	None
2R	46694268	46694292	0.92282	1	24	intergenic	None	None	N	None	None
2R	46695064	46695088	1.07408	1	24	intergenic	None	None	N	None	None
2R	46702149	46702173	1.40907	1	24	intergenic	None	None	N	None	None
2R	46702686	46702805	1.2377	3	119	intergenic	None	None	N	None	None
2R	46703060	46703343	1.71558	10	283	intergenic	None	None	N	None	None
2R	46703697	46703859	1.30815	8	162	intergenic	None	None	N	None	None
2R	46705270	46705350	1.17581	2	80	intergenic	None	None	N	None	None
2R	46706088	46706147	1.299	2	59	intergenic	None	None	N	None	None
2R	46748822	46748884	0.919	2	62	intergenic	None	None	N	None	None
2R	47342415	47342530	-1.09423	5	115	intergenic	None	None	N	None	None
2R	47342866	47342944	-1.12246	3	78	intergenic	None	None	N	None	None
2R	47343639	47343663	-1.17646	1	24	intergenic	None	None	N	None	None
2R	47344053	47344077	-1.2363	1	24	intergenic	None	None	N	None	None
2R	47664501	47664635	0.888065	2	134	exon	AGAP003997:exon	AGAP003997:NOVEL	N	None	None
2R	47666214	47666363	1.04193	8	149	intron	AGAP003997:intron	AGAP003997:NOVEL	N	None	None
2R	47667001	47667100	1.00704	3	99	intron	AGAP003997:intron	AGAP003997:NOVEL	N	None	None
2R	47667359	47667383	1.18543	1	24	intron	AGAP003997:intron	AGAP003997:NOVEL	N	None	None
2R	47736684	47736745	1.29304	3	61	intergenic	None	None	N	None	None
2R	47738028	47738052	1.25333	1	24	intergenic	None	None	N	None	None
2R	48284869	48284927	-0.93815	3	58	intergenic	None	None	N	None	None
2R	48287467	48287491	-0.8431	1	24	intergenic	None	None	N	None	None
2R	48425982	48426023	1.05415	2	41	intergenic	None	None	N	None	None
2R	48427244	48427268	1.31382	1	24	intergenic	None	None	N	None	None
2R	48428376	48428400	1.34399	1	24	intergenic	None	None	N	None	None
2R	48808156	48808235	-0.82108	4	79	intergenic	None	None	N	None	None
2R	48913328	48913404	0.714415	4	76	intron	AGAP004052:intron	AGAP004052:NOVEL	N	None	None
2R	48922162	48922253	1.07629	4	91	intron	AGAP004052:intron	AGAP004052:NOVEL	N	None	None
2R	48922451	48922475	0.99226	1	24	intron	AGAP004052:intron	AGAP004052:NOVEL	N	None	None
2R	48944665	48944689	-0.51457	1	24	intron	AGAP004052:intron	AGAP004052:NOVEL	N	None	None
2R	49246828	49246868	0.739765	2	40	intergenic	None	None	N	None	None
2R	49453093	49453117	-0.48389	1	24	intron	AGAP004068:intron	AGAP004068:NOVEL	N	None	None
2R	49927594	49927633	0.76856	2	39	intron	AGAP004106:intron	AGAP004106:NOVEL	N	None	None
2R	50574243	50574267	0.74869	1	24	intergenic	None	None	N	None	None
2R	51206948	51206972	0.79486	1	24	intergenic	None	None	N	None	None
2R	51539810	51539834	-0.74677	1	24	intergenic	None	None	N	None	None
2R	51540030	51540054	-0.67363	1	24	intergenic	None	None	N	None	None
2R	51565226	51565317	0.77107	5	91	intergenic	None	None	N	None	None
2R	51566407	51566449	0.827465	2	42	intergenic	None	None	N	None	None
2R	51663925	51663962	0.23151	2	37	intron	AGAP004194:intron	AGAP004194:NOVEL	N	None	None
2R	51895508	51895532	0.68192	1	24	intron	AGAP004209:intron	AGAP004209:NOVEL	N	None	None
2R	51901214	51901274	1.44328	3	60	intergenic	None	None	N	None	None
2R	51901677	51901701	1.27955	1	24	intergenic	None	None	N	None	None
2R	52970367	52970391	-0.59449	1	24	exon	AGAP004239:exon	AGAP004239:NOVEL	N	None	None
2R	53535483	53535613	0.96401	7	130	intergenic	None	None	N	None	None
2R	53536576	53536649	1.40306	4	73	intergenic	None	None	N	None	None
2R	53536806	53536884	1.29677	4	78	intergenic	None	None	N	None	None
2R	53537396	53537546	1.43009	3	150	intergenic	None	None	N	None	None
2R	53537956	53538067	1.5242	6	111	terminal	AGAP004273:terminal	AGAP004273:NOVEL	N	None	None
2R	53538346	53538370	1.1312	1	24	exon	AGAP004273:exon	AGAP004273:NOVEL	N	None	None
2R	53539177	53539218	1.44773	2	41	intron	AGAP004273:intron	AGAP004273:NOVEL	N	None	None
2R	53539375	53539490	1.82448	6	115	intron	AGAP004273:intron	AGAP004273:NOVEL	N	None	None
2R	53541020	53541098	1.65622	3	78	intron	AGAP004273:intron	AGAP004273:NOVEL	N	None	None
2R	53541792	53541898	1.18562	6	106	intron	AGAP004273:intron	AGAP004273:NOVEL	N	None	None
2R	53609237	53609283	1.11303	2	46	intergenic	None	None	N	None	None
2R	53609641	53609809	1.39095	9	168	intergenic	None	None	N	None	None
2R	53610392	53610453	0.91642	3	61	intergenic	None	None	N	None	None
2R	53626879	53626921	1.0915	2	42	intergenic	None	None	N	None	None
2R	53627250	53627418	1.39742	9	168	intergenic	None	None	N	None	None
2R	53628022	53628046	0.93794	1	24	intergenic	None	None	N	None	None
2R	53647027	53647124	1.11065	4	97	intergenic	None	None	N	None	None
2R	53703559	53703676	1.23086	5	117	intergenic	None	None	N	None	None
2R	53704856	53704880	0.93416	1	24	intergenic	None	None	N	None	None
2R	53716342	53716366	1.04005	1	24	intergenic	None	None	N	None	None
2R	53717183	53717557	1.22312	11	374	intergenic	None	None	Y	None	None
2R	53725074	53725137	0.81307	3	63	intron	AGAP004280:intron	AGAP004280:NOVEL	N	None	None
2R	53725652	53725676	0.87967	1	24	intron	AGAP004280:intron	AGAP004280:NOVEL	N	None	None
2R	53757532	53757573	1.14492	2	41	intron	AGAP004280:intron	AGAP004280:NOVEL	N	None	None
2R	53758083	53758107	1.50053	1	24	intron	AGAP004280:intron	AGAP004280:NOVEL	N	None	None
2R	53758602	53758642	0.789465	2	40	intron	AGAP004280:intron	AGAP004280:NOVEL	N	None	None
2R	53759014	53759038	1.13663	1	24	intron	AGAP004280:intron	AGAP004280:NOVEL	N	None	None
2R	53761371	53761395	1.28458	1	24	intron	AGAP004280:intron	AGAP004280:NOVEL	N	None	None
2R	53761816	53762005	1.21047	9	189	intron	AGAP004280:intron	AGAP004280:NOVEL	N	None	None
2R	53763105	53763129	0.92796	1	24	intron	AGAP004280:intron	AGAP004280:NOVEL	N	None	None
2R	53764111	53764153	1.01895	2	42	intron	AGAP004280:intron	AGAP004280:NOVEL	N	None	None
2R	53764575	53764654	1.06485	4	79	intron	AGAP004280:intron	AGAP004280:NOVEL	N	None	None
2R	53764885	53764909	1.26476	1	24	intron	AGAP004280:intron	AGAP004280:NOVEL	N	None	None
2R	53766106	53766130	1.13512	1	24	intron	AGAP004280:intron	AGAP004280:NOVEL	N	None	None
2R	53766312	53766371	1.60276	2	59	intron	AGAP004280:intron	AGAP004280:NOVEL	N	None	None
2R	53767444	53767468	1.10217	1	24	intron	AGAP004280:intron	AGAP004280:NOVEL	N	None	None
2R	53767647	53767998	1.04023	10	351	intron	AGAP004280:intron	AGAP004280:NOVEL	Y	None	None
2R	53768368	53768446	0.778295	2	78	intron	AGAP004280:intron	AGAP004280:NOVEL	N	None	None
2R	53769446	53769522	1.23585	4	76	intron	AGAP004280:intron	AGAP004280:NOVEL	N	None	None
2R	53770837	53770861	0.97973	1	24	intron	AGAP004280:intron	AGAP004280:NOVEL	N	None	None
2R	53785582	53785624	0.94846	2	42	intron	AGAP004280:intron	AGAP004280:NOVEL	N	None	None
2R	53786315	53786360	1.10689	2	45	intron	AGAP004280:intron	AGAP004280:NOVEL	N	None	None
2R	53787445	53787552	1.45422	6	107	intron	AGAP004280:intron	AGAP004280:NOVEL	N	None	None
2R	53793564	53793607	0.90229	2	43	intron	AGAP004280:intron	AGAP004280:NOVEL	N	None	None
2R	53793667	53793691	1.26082	1	24	exon	AGAP004280:exon	AGAP004280:NOVEL	N	None	None
2R	53841674	53842039	0.23149	23	365	intergenic	None	None	Y	None	None
2R	53849890	53849914	0.19962	1	24	intergenic	None	None	N	None	None
2R	54344741	54344765	1.27472	1	24	intron	AGAP004310:intron	AGAP004310:NOVEL	N	None	None
2R	54543423	54543469	-0.859965	2	46	intergenic	None	None	N	None	None
2R	54576990	54577014	-0.91716	1	24	intergenic	None	None	N	None	None
2R	54730782	54730896	0.849635	4	114	intergenic	None	None	N	None	None
2R	54732592	54732667	0.920555	4	75	intergenic	None	None	N	None	None
2R	54809462	54809518	0.97413	3	56	intron	AGAP004335:intron	AGAP004335:NOVEL	N	None	None
2R	55223873	55223913	-0.942365	2	40	intron	AGAP004369:intron	AGAP004369:NOVEL	N	None	None
2R	55227199	55227223	-0.84096	1	24	intron	AGAP004369:intron	AGAP004369:NOVEL	N	None	None
2R	55375278	55375492	1.47968	12	214	intron	AGAP004372:intron	AGAP004372:NOVEL	N	None	None
2R	55375687	55375869	0.96192	10	182	intron	AGAP004372:intron	AGAP004372:NOVEL	N	None	None
2R	55559933	55559975	-0.799835	2	42	intergenic	None	None	N	None	None
2R	55755241	55755283	-0.55319	2	42	intron	AGAP004405:intron	AGAP004405:NOVEL	N	None	None
2R	56537291	56537315	-0.75332	1	24	intron	AGAP004453:intron	AGAP004453:KNOWN	N	\AGAP004453:putative dopamine receptor 3 [Source:VB Community Annotation;Acc:GPRDOP3]\""	AGAP004453:GPRDOP3
2R	56864831	56864855	-0.55663	1	24	intergenic	None	None	N	None	None
2R	57009765	57009854	1.01677	5	89	intron	AGAP004494:intron	AGAP004494:NOVEL	N	None	None
2R	57012427	57012612	1.00723	9	185	intron	AGAP004494:intron	AGAP004494:NOVEL	N	None	None
2R	57013872	57013914	0.72746	2	42	intron	AGAP004494:intron	AGAP004494:NOVEL	N	None	None
2R	57016494	57016609	0.98077	5	115	intron	AGAP004494:intron	AGAP004494:NOVEL	N	None	None
2R	57018262	57018369	1.02167	6	107	intron	AGAP004494:intron	AGAP004494:NOVEL	N	None	None
2R	57018551	57018695	1.41332	8	144	intron	AGAP004494:intron	AGAP004494:NOVEL	N	None	None
2R	57019430	57019454	0.89086	1	24	intron	AGAP004494:intron	AGAP004494:NOVEL	N	None	None
2R	57627773	57627833	-0.6528	3	60	intergenic	None	None	N	None	None
2R	57952430	57952454	-0.5991	1	24	exon	AGAP004580:exon	AGAP004580:NOVEL	N	None	None
2R	57989461	57989485	-0.37656	1	24	exon	AGAP004585:exon	AGAP004585:NOVEL	N	None	None
2R	58035020	58035078	-1.09076	3	58	intergenic	None	None	N	None	None
2R	58086926	58086984	-1.09076	3	58	intergenic	None	None	N	None	None
2R	58087959	58087983	-0.84059	1	24	intergenic	None	None	N	None	None
2R	58110459	58110500	-0.63004	2	41	intron	AGAP004586:intron	AGAP004586:NOVEL	N	None	None
2R	58387082	58387177	-0.566745	2	95	intron	AGAP013073:intron	AGAP013073:NOVEL	N	None	None
2R	58390146	58390170	-0.64084	1	24	exon	AGAP013073:exon	AGAP013073:NOVEL	N	None	None
2R	58393139	58393237	-0.80493	5	98	exon	AGAP004612:exon	AGAP004612:NOVEL	N	None	None
2R	58393413	58393437	-0.56304	1	24	intron	AGAP004612:intron	AGAP004612:NOVEL	N	None	None
2R	58428331	58428378	-0.66923	2	47	intergenic	None	None	N	None	None
2R	58435110	58435157	-0.66923	2	47	intergenic	None	None	N	None	None
2R	58469104	58469128	-0.88526	1	24	intergenic	None	None	N	None	None
2R	58501055	58501079	-0.41719	1	24	intergenic	None	None	N	None	None
2R	58547032	58547056	-0.8977	1	24	intergenic	None	None	N	None	None
2R	58574249	58574273	-0.79374	1	24	intergenic	None	None	N	None	None
2R	58678061	58678085	-0.73606	1	24	exon	AGAP004633:exon	AGAP004633:NOVEL	N	None	None
2R	58679255	58679380	-0.82066	7	125	exon	AGAP004633:exon	AGAP004633:NOVEL	N	None	None
2R	58710321	58710364	-0.89378	2	43	exon	AGAP004636:exon	AGAP004636:NOVEL	N	None	None
2R	58753445	58753506	-0.92177	3	61	intergenic	None	None	N	None	None
2R	58803447	58803471	-0.81187	1	24	exon	AGAP013117:exon;AGAP004638:exon	AGAP013117:NOVEL;AGAP004638:NOVEL	N	None	None
2R	58852707	58852816	-1.06758	6	109	intergenic	None	None	N	None	None
2R	58900348	58900490	-0.804625	8	142	intergenic	None	None	N	None	None
2R	58902294	58902318	-0.52195	1	24	intron	AGAP004643:intron	AGAP004643:NOVEL	N	None	None
2R	58931981	58932175	0.23082	14	194	intergenic	None	None	N	None	None
2R	58956351	58956375	-0.59913	1	24	exon	AGAP004644:exon	AGAP004644:NOVEL	N	None	None
2R	58983406	58983466	-0.71746	3	60	intergenic	None	None	N	None	None
2R	58987996	58988020	-1.14076	1	24	intergenic	None	None	N	None	None
2R	58989548	58989572	-0.45665	1	24	intergenic	None	None	N	None	None
2R	59013950	59014009	-0.74192	3	59	intron	AGAP004645:intron	AGAP004645:NOVEL	N	None	None
2R	59168386	59168487	-0.73195	3	101	intergenic	None	None	N	None	None
2R	59275824	59275848	-0.67179	1	24	intergenic	None	None	N	None	None
2R	59304995	59305056	-0.75679	3	61	exon	AGAP004647:exon	AGAP004647:NOVEL	N	None	None
2R	59439378	59439402	-0.85748	1	24	intergenic	None	None	N	None	None
2R	59439633	59439708	-0.998455	4	75	intergenic	None	None	N	None	None
2R	59570443	59570467	-0.696	1	24	promoter	AGAP004657:promoter	AGAP004657:NOVEL	N	None	None
2R	59611444	59611468	0.99191	1	24	intergenic	None	None	N	None	None
2R	59837712	59837736	-0.7277	1	24	intron	AGAP004660:intron	AGAP004660:NOVEL	N	None	None
2R	59899252	59899276	-0.64696	1	24	intron	AGAP004660:intron	AGAP004660:NOVEL	N	None	None
2R	59905093	59905134	-0.766685	2	41	intron	AGAP004660:intron	AGAP004660:NOVEL	N	None	None
2R	59905323	59905347	-0.59343	1	24	intron	AGAP004660:intron	AGAP004660:NOVEL	N	None	None
2R	59933126	59933185	-1.00451	3	59	intergenic	None	None	N	None	None
2R	59951964	59952022	-0.52046	3	58	intergenic	None	None	N	None	None
2R	59976187	59976211	-1.10447	1	24	intergenic	None	None	N	None	None
2R	59978481	59978540	-0.75386	3	59	intergenic	None	None	N	None	None
2R	60133823	60133866	-0.81646	2	43	intron	AGAP004661:intron	AGAP004661:NOVEL	N	None	None
2R	60144613	60144688	-0.59908	3	75	intron	AGAP004661:intron	AGAP004661:NOVEL	N	None	None
2R	60158580	60158604	-1.16427	1	24	intron	AGAP004661:intron	AGAP004661:NOVEL	N	None	None
2R	60161708	60161747	-0.530495	2	39	intron	AGAP004661:intron	AGAP004661:NOVEL	N	None	None
2R	60190812	60190836	-0.75888	1	24	intergenic	None	None	N	None	None
2R	60195111	60195135	-0.79754	1	24	intergenic	None	None	N	None	None
2R	60244125	60244206	-0.712185	4	81	intron	AGAP004662	AGAP004662:KNOWN	N	\AGAP004662:Homeobox protein abdominal-A homolog [Source:UniProtKB/Swiss-Prot;Acc:O76762]\""	AGAP004662:ABDA_ANOGA
2R	60302545	60302569	-0.67952	1	24	intergenic	None	None	N	None	None
2R	60331073	60331097	-0.56732	1	24	intergenic	None	None	N	None	None
2R	60348615	60348657	-0.854975	2	42	intergenic	None	None	N	None	None
2R	60612261	60612301	1.07418	2	40	intergenic	None	None	N	None	None
2R	60700639	60700681	-0.535175	2	42	exon	AGAP004665:exon	AGAP004665:NOVEL	N	None	None
2R	60785293	60785317	-0.82782	1	24	intergenic	None	None	N	None	None
2R	60801433	60801540	-1.07284	4	107	intergenic	None	None	N	None	None
2R	60804608	60804632	-1.13002	1	24	intergenic	None	None	N	None	None
2R	60805607	60805631	-0.91605	1	24	intergenic	None	None	N	None	None
2R	60807096	60807120	-0.91754	1	24	intergenic	None	None	N	None	None
2R	60851340	60851364	-0.50771	1	24	exon	AGAP004670:exon	AGAP004670:NOVEL	N	None	None
2R	60870905	60870929	-0.77164	1	24	intron	AGAP004670:intron	AGAP004670:NOVEL	N	None	None
2R	60875189	60875285	-0.59903	4	96	exon	AGAP004670:exon	AGAP004670:NOVEL	N	None	None
2R	60904450	60904474	-0.8431	1	24	intergenic	None	None	N	None	None
2R	60994675	60994766	-0.77188	4	91	intergenic	None	None	N	None	None
2R	61023518	61023542	-0.71165	1	24	intron	AGAP013143:intron	AGAP013143:NOVEL	N	None	None
2R	61050044	61050085	-0.542145	2	41	intron	AGAP013143:intron	AGAP013143:NOVEL	N	None	None
2R	61232562	61232586	-0.51036	1	24	intergenic	None	None	N	None	None
2R	61239623	61239704	-0.8182	3	81	intergenic	None	None	N	None	None
2R	61306293	61306352	-0.52047	2	59	promoter	AGAP004674:promoter	AGAP004674:NOVEL	N	None	None
2R	61345036	61345187	-0.96445	8	151	intergenic	None	None	N	None	None
2R	61351971	61352033	-0.79771	3	62	intergenic	None	None	N	None	None
2R	61397604	61397664	-0.76393	3	60	intergenic	None	None	N	None	None
2R	61454854	61454878	1.44336	1	24	intergenic	None	None	N	None	None
3L	82966	83024	-0.614	2	58	intergenic	None	None	N	None	None
3L	186858	186909	0.23149	3	51	intron	AGAP010312:intron	AGAP010312:NOVEL	N	None	None
3L	398363	398421	-0.77947	2	58	exon	AGAP010316:exon	AGAP010316:NOVEL	N	None	None
3L	413407	413507	-0.66412	4	100	exon	AGAP010317:exon	AGAP010317:NOVEL	N	None	None
3L	427956	427980	-0.57779	1	24	exon	AGAP010318:exon	AGAP010318:NOVEL	N	None	None
3L	505819	505843	-1.08695	1	24	intergenic	None	None	N	None	None
3L	540325	540349	0.19962	1	24	intergenic	None	None	N	None	None
3L	601016	601298	-1.15137	12	282	intergenic	None	None	N	None	None
3L	602515	602640	-0.76714	3	125	intergenic	None	None	N	None	None
3L	625623	625647	-0.86947	1	24	intergenic	None	None	N	None	None
3L	841363	841492	-0.843845	2	129	intergenic	None	None	N	None	None
3L	1057201	1057225	-0.81057	1	24	intergenic	None	None	N	None	None
3L	1240543	1240713	-0.87131	4	170	intron	AGAP010331:intron	AGAP010331:NOVEL	N	None	None
3L	1242605	1242629	-0.74667	1	24	exon	AGAP010331:exon	AGAP010331:NOVEL	N	None	None
3L	1277199	1277275	-0.80069	3	76	intergenic	None	None	N	None	None
3L	1444732	1444756	-0.8505	1	24	intergenic	None	None	N	None	None
3L	1462645	1462669	1.33116	1	24	intergenic	None	None	N	None	None
3L	1463370	1463413	1.28781	2	43	intergenic	None	None	N	None	None
3L	1530299	1530363	-1.10063	2	64	intergenic	None	None	N	None	None
3L	1531527	1531853	-1.22287	11	326	intergenic	None	None	Y	None	None
3L	1532037	1532061	-0.97353	1	24	intergenic	None	None	N	None	None
3L	1532365	1532515	-1.34262	8	150	intergenic	None	None	N	None	None
3L	1532708	1532732	-1.12	1	24	intergenic	None	None	N	None	None
3L	1532903	1532927	-1.24196	1	24	intergenic	None	None	N	None	None
3L	1533130	1533488	-1.37243	14	358	intergenic	None	None	Y	None	None
3L	1533742	1533766	-1.02517	1	24	intergenic	None	None	N	None	None
3L	1593271	1593295	-0.72538	1	24	intergenic	None	None	N	None	None
3L	1628624	1628648	-0.56435	1	24	exon	AGAP010335:exon	AGAP010335:NOVEL	N	None	None
3L	1721093	1721117	1.14859	1	24	intergenic	None	None	N	None	None
3L	1722680	1722744	1.55981	2	64	intergenic	None	None	N	None	None
3L	1785764	1785802	-0.85882	2	38	intergenic	None	None	N	None	None
3L	1845671	1845695	-0.66844	1	24	intergenic	None	None	N	None	None
3L	1883237	1883261	-0.73189	1	24	promoter	AGAP010343:promoter	AGAP010343:KNOWN	N	\AGAP010343:CTL-like protein 2 [Source:UniProtKB/Swiss-Prot;Acc:Q7PRJ0]\""	AGAP010343:CTLH2_ANOGA
3L	1981630	1981654	-0.51619	1	24	intergenic	None	None	N	None	None
3L	2002006	2002065	-0.68678	3	59	intergenic	None	None	N	None	None
3L	2019944	2019968	-0.65856	1	24	intergenic	None	None	N	None	None
3L	2096696	2096753	-0.70072	3	57	intron	AGAP010355:intron	AGAP010355:NOVEL	N	None	None
3L	2099961	2100003	-0.60183	2	42	intron	AGAP010355:intron	AGAP010355:NOVEL	N	None	None
3L	2102246	2102288	-0.60183	2	42	intron	AGAP010355:intron	AGAP010355:NOVEL	N	None	None
3L	2330084	2330108	-0.7003	1	24	intergenic	None	None	N	None	None
3L	2367088	2367112	-0.64526	1	24	exon	AGAP010377:exon;AGAP010378:exon	AGAP010377:NOVEL;AGAP010378:NOVEL	N	None	None
3L	2378558	2378669	-0.75124	5	111	intron	AGAP010379:intron	AGAP010379:NOVEL	N	None	None
3L	2386658	2386682	-0.41835	1	24	intergenic	None	None	N	None	None
3L	2388924	2389016	-0.62876	5	92	exon	AGAP010380:exon	AGAP010380:NOVEL	N	None	None
3L	2412443	2412486	-0.842955	2	43	intergenic	None	None	N	None	None
3L	2470108	2470218	-0.583265	6	110	exon/promoter	AGAP010389:exon;AGAP010389:promoter	AGAP010389:NOVEL	N	None	None
3L	2636500	2636580	-0.72767	3	80	intergenic	None	None	N	None	None
3L	2669934	2669972	-0.739815	2	38	exon	AGAP010395:exon	AGAP010395:NOVEL	N	None	None
3L	2670160	2670289	-1.13078	6	129	exon	AGAP010395:exon	AGAP010395:NOVEL	N	None	None
3L	2671588	2671753	-0.63833	9	165	intergenic	None	None	N	None	None
3L	2674571	2674595	-0.76262	1	24	intergenic	None	None	N	None	None
3L	2932216	2932262	-0.763075	2	46	intron	AGAP010413:intron	AGAP010413:NOVEL	N	None	None
3L	3038774	3038831	-0.7888	3	57	intergenic	None	None	N	None	None
3L	3092576	3092643	-0.830005	4	67	exon	AGAP010423:exon	AGAP010423:KNOWN	N	\AGAP010423:JAKSTAT pathway signalling	Signal-Transducer and Activator of Transcription 1 (STAT1). [Source:VB Community Annotation;Acc:STAT1]\""	AGAP010423:STAT1
3L	3093269	3093328	-0.72674	3	59	exon	AGAP010423:exon	AGAP010423:KNOWN	N	\AGAP010423:JAKSTAT pathway signalling	Signal-Transducer and Activator of Transcription 1 (STAT1). [Source:VB Community Annotation;Acc:STAT1]\""	AGAP010423:STAT1
3L	3094261	3094285	-0.73954	1	24	exon	AGAP010423:exon	AGAP010423:KNOWN	N	\AGAP010423:JAKSTAT pathway signalling	Signal-Transducer and Activator of Transcription 1 (STAT1). [Source:VB Community Annotation;Acc:STAT1]\""	AGAP010423:STAT1
3L	3289389	3289413	-0.52673	1	24	intergenic	None	None	N	None	None
3L	3442442	3442479	-0.833645	2	37	intergenic	None	None	N	None	None
3L	3461705	3461729	-0.52926	1	24	intergenic	None	None	N	None	None
3L	3485608	3485632	-0.7497	1	24	intergenic	None	None	N	None	None
3L	3525154	3525178	-0.63923	1	24	intergenic	None	None	N	None	None
3L	3530754	3530778	-0.66258	1	24	intergenic	None	None	N	None	None
3L	3607022	3607046	-0.70313	1	24	intergenic	None	None	N	None	None
3L	3627318	3627365	-0.579065	2	47	exon	AGAP010439:exon	AGAP010439:NOVEL	N	None	None
3L	3656527	3656567	-0.785845	2	40	intergenic	None	None	N	None	None
3L	3681954	3682071	-0.7686	6	117	intergenic	None	None	N	None	None
3L	3774490	3774514	-0.66971	1	24	intergenic	None	None	N	None	None
3L	3776324	3776361	-0.77172	2	37	intergenic	None	None	N	None	None
3L	3782920	3782980	-0.615715	2	60	intergenic	None	None	N	None	None
3L	3792045	3792069	-0.66971	1	24	intergenic	None	None	N	None	None
3L	3794031	3794068	-0.77172	2	37	intergenic	None	None	N	None	None
3L	3796208	3796268	-0.615715	2	60	intergenic	None	None	N	None	None
3L	3872268	3872292	-0.7782	1	24	exon	AGAP010453:exon	AGAP010453:NOVEL	N	None	None
3L	3982530	3982749	0.2315	14	219	intergenic	None	None	N	None	None
3L	4073932	4073956	-0.60067	1	24	intergenic	None	None	N	None	None
3L	4103302	4103326	-0.47167	1	24	intergenic	None	None	N	None	None
3L	4104363	4104507	-0.63796	7	144	intergenic	None	None	N	None	None
3L	4107582	4107661	-0.917985	4	79	intergenic	None	None	N	None	None
3L	4136695	4136772	-0.90221	2	77	intron	AGAP010473:intron	AGAP010473:NOVEL	N	None	None
3L	4210438	4210462	-0.97314	1	24	intergenic	None	None	N	None	None
3L	4210640	4210677	-0.406545	2	37	intergenic	None	None	N	None	None
3L	4217562	4217624	-0.90129	3	62	intergenic	None	None	N	None	None
3L	4237818	4237877	-0.64733	2	59	intergenic	None	None	N	None	None
3L	4764463	4764544	-0.700705	4	81	exon	AGAP010485:exon	AGAP010485:NOVEL	N	None	None
3L	4818415	4818465	0.22659	2	50	intergenic	None	None	N	None	None
3L	5104888	5104967	-0.747935	4	79	intron	AGAP010503:intron	AGAP010503:NOVEL	N	None	None
3L	5134239	5134385	-0.76335	7	146	exon	AGAP010505:exon	AGAP010505:KNOWN	N	\AGAP010505:candidate odorant receptor [Source:VB Community Annotation;Acc:GPROR44]\""	AGAP010505:GPROR44
3L	5175368	5175407	-0.659575	2	39	intergenic	None	None	N	None	None
3L	5181062	5181106	-0.586295	2	44	intergenic	None	None	N	None	None
3L	5385300	5385324	-0.5975	1	24	intergenic	None	None	N	None	None
3L	5481488	5481675	-0.69849	7	187	intergenic	None	None	N	None	None
3L	5917739	5917778	-0.77789	2	39	intergenic	None	None	N	None	None
3L	6934949	6935079	1.03875	4	130	intergenic	None	None	N	None	None
3L	7370199	7370223	-0.71955	1	24	intergenic	None	None	N	None	None
3L	7371102	7371126	-0.64175	1	24	intergenic	None	None	N	None	None
3L	7520054	7520114	-0.87894	3	60	intergenic	None	None	N	None	None
3L	7553289	7553313	-0.72247	1	24	intergenic	None	None	N	None	None
3L	7678542	7678643	-0.601545	4	101	intergenic	None	None	N	None	None
3L	7830854	7831006	1.25615	7	152	intergenic	None	None	N	None	None
3L	7831611	7831763	0.72385	2	152	intergenic	None	None	N	None	None
3L	7837795	7837974	1.3014	10	179	intron	AGAP010638:intron	AGAP010638:NOVEL	N	None	None
3L	7838229	7838382	1.28659	8	153	intron	AGAP010638:intron	AGAP010638:NOVEL	N	None	None
3L	7838873	7839094	1.23369	8	221	intron	AGAP010638:intron	AGAP010638:NOVEL	N	None	None
3L	7998606	7998753	-0.77103	6	147	intergenic	None	None	N	None	None
3L	8177195	8177219	-0.68004	1	24	intron	AGAP010669:intron	AGAP010669:KNOWN	N	\AGAP010669:Toll-like Receptor. [Source:VB Community Annotation;Acc:TOLL5B]\""	AGAP010669:TOLL5B
3L	8521719	8521743	0.89188	1	24	intergenic	None	None	N	None	None
3L	8595340	8595364	0.70592	1	24	intron	AGAP010689:intron	AGAP010689:NOVEL	N	None	None
3L	8602999	8603133	1.29218	7	134	intergenic	None	None	N	None	None
3L	8604992	8605065	1.04715	3	73	intergenic	None	None	N	None	None
3L	9263153	9263177	-0.91605	1	24	intergenic	None	None	N	None	None
3L	9453926	9454080	0.23082	11	154	intergenic	None	None	N	None	None
3L	9713208	9713310	1.28315	5	102	intergenic	None	None	N	None	None
3L	10072752	10072853	0.921705	4	101	intergenic	None	None	N	None	None
3L	10098020	10098097	0.86855	4	77	intergenic	None	None	N	None	None
3L	10099794	10099818	0.86943	1	24	intergenic	None	None	N	None	None
3L	10176603	10176703	1.24797	5	100	intergenic	None	None	N	None	None
3L	10176928	10177021	1.22361	5	93	intergenic	None	None	N	None	None
3L	10177427	10177469	1.09576	2	42	intergenic	None	None	N	None	None
3L	10178095	10178273	1.54132	9	178	intergenic	None	None	N	None	None
3L	10599245	10599269	-1.00141	1	24	intergenic	None	None	N	None	None
3L	11198002	11198130	-0.62317	5	128	intergenic	None	None	N	None	None
3L	11264212	11264236	0.92602	1	24	intergenic	None	None	N	None	None
3L	11450591	11450631	1.02469	2	40	intergenic	None	None	N	None	None
3L	11451597	11451659	1.19795	3	62	intergenic	None	None	N	None	None
3L	11451921	11452003	1.2652	4	82	intergenic	None	None	N	None	None
3L	12365545	12365569	-0.60856	1	24	intergenic	None	None	N	None	None
3L	12803099	12803370	0.23151	20	271	intergenic	None	None	N	None	None
3L	12889494	12889552	1.38897	3	58	intergenic	None	None	N	None	None
3L	12890309	12890333	1.08408	1	24	intergenic	None	None	N	None	None
3L	13145683	13145723	1.07418	2	40	intergenic	None	None	N	None	None
3L	13345362	13345386	-0.63658	1	24	exon	AGAP010931:exon	AGAP010931:NOVEL	N	None	None
3L	13792236	13792260	0.86279	1	24	intergenic	None	None	N	None	None
3L	13794253	13794277	1.03275	1	24	intron	AGAP010957:intron	AGAP010957:NOVEL	N	None	None
3L	13794855	13794879	1.59304	1	24	intron	AGAP010957:intron	AGAP010957:NOVEL	N	None	None
3L	13795535	13795585	0.99862	2	50	intron	AGAP010957:intron	AGAP010957:NOVEL	N	None	None
3L	13824031	13824072	1.37009	2	41	intergenic	None	None	N	None	None
3L	13824247	13824271	1.34766	1	24	intergenic	None	None	N	None	None
3L	13826737	13827417	1.60141	20	680	intergenic	None	None	Y	None	None
3L	13827827	13827866	1.16694	2	39	intergenic	None	None	N	None	None
3L	13828645	13828775	1.60347	7	130	intergenic	None	None	N	None	None
3L	13828958	13829025	1.34346	3	67	intergenic	None	None	N	None	None
3L	13860701	13860725	-1.00608	1	24	intergenic	None	None	N	None	None
3L	13908726	13908750	1.06381	1	24	intergenic	None	None	N	None	None
3L	14345115	14345139	1.44336	1	24	intergenic	None	None	N	None	None
3L	14713652	14713695	0.626405	2	43	intergenic	None	None	N	None	None
3L	14719244	14719268	0.74728	1	24	intergenic	None	None	N	None	None
3L	14743980	14744038	1.1735	3	58	intergenic	None	None	N	None	None
3L	14788582	14788606	0.90108	1	24	intergenic	None	None	N	None	None
3L	14848448	14848472	0.66738	1	24	intergenic	None	None	N	None	None
3L	14854456	14854601	1.28757	6	145	intergenic	None	None	N	None	None
3L	14859338	14859362	0.63219	1	24	intergenic	None	None	N	None	None
3L	14860656	14860698	1.00652	2	42	intergenic	None	None	N	None	None
3L	14967845	14967869	0.9138	1	24	intergenic	None	None	N	None	None
3L	14968961	14968985	0.79161	1	24	intergenic	None	None	N	None	None
3L	14991186	14991210	1.03232	1	24	intergenic	None	None	N	None	None
3L	15121487	15121511	1	1	24	intergenic	None	None	N	None	None
3L	15123903	15123964	1.09597	3	61	intergenic	None	None	N	None	None
3L	15126828	15126938	0.784335	4	110	intergenic	None	None	N	None	None
3L	15348414	15348456	0.849535	2	42	intergenic	None	None	N	None	None
3L	15378200	15378224	0.58654	1	24	intergenic	None	None	N	None	None
3L	15378697	15378721	1.17908	1	24	intergenic	None	None	N	None	None
3L	15378914	15378971	1.40727	3	57	intergenic	None	None	N	None	None
3L	15379358	15379399	0.849505	2	41	intergenic	None	None	N	None	None
3L	15380160	15380184	1.1112	1	24	intergenic	None	None	N	None	None
3L	15922740	15922823	1.19047	4	83	intergenic	None	None	N	None	None
3L	16002635	16002697	0.76784	3	62	intergenic	None	None	N	None	None
3L	16051925	16051949	0.82992	1	24	intergenic	None	None	N	None	None
3L	16208393	16208487	-0.82989	5	94	intergenic	None	None	N	None	None
3L	16377120	16377144	0.99007	1	24	intergenic	None	None	N	None	None
3L	16377501	16377542	0.928345	2	41	intergenic	None	None	N	None	None
3L	16467201	16467242	0.981795	2	41	intergenic	None	None	N	None	None
3L	16541949	16541991	0.45788	2	42	intergenic	None	None	N	None	None
3L	16557180	16557237	1.12979	3	57	intergenic	None	None	N	None	None
3L	16701021	16701045	1.14133	1	24	intergenic	None	None	N	None	None
3L	16714398	16714437	1.08861	2	39	intergenic	None	None	N	None	None
3L	16781798	16781984	0.22659	11	186	intergenic	None	None	N	None	None
3L	17056760	17056804	1.07159	2	44	intron	AGAP011111:intron	AGAP011111:NOVEL	N	None	None
3L	17104583	17104625	0.990175	2	42	intergenic	None	None	N	None	None
3L	17104913	17105013	1.02388	6	100	intergenic	None	None	N	None	None
3L	17105794	17105818	0.95206	1	24	intergenic	None	None	N	None	None
3L	17215818	17215876	1.06814	3	58	intergenic	None	None	N	None	None
3L	17551784	17552236	1.36855	18	452	intergenic	None	None	Y	None	None
3L	17552704	17552813	1.37571	5	109	intergenic	None	None	N	None	None
3L	17552991	17553163	1.66304	8	172	intergenic	None	None	N	None	None
3L	17553626	17553760	1.93292	7	134	intergenic	None	None	N	None	None
3L	17554162	17554204	1.31302	2	42	intergenic	None	None	N	None	None
3L	17554672	17554942	1.13604	6	270	intergenic	None	None	N	None	None
3L	17565295	17565360	0.78034	2	65	intron	AGAP011128:intron	AGAP011128:NOVEL	N	None	None
3L	17631826	17631850	0.66869	1	24	intergenic	None	None	N	None	None
3L	17676307	17676331	0.90658	1	24	intergenic	None	None	N	None	None
3L	18001942	18002058	1.24167	6	116	intergenic	None	None	N	None	None
3L	18016276	18016300	0.75197	1	24	intergenic	None	None	N	None	None
3L	18027131	18027155	1.05739	1	24	intergenic	None	None	N	None	None
3L	18042629	18042668	1.18077	2	39	intergenic	None	None	N	None	None
3L	18650768	18650809	0.952595	2	41	intergenic	None	None	N	None	None
3L	18983913	18983937	0.75109	1	24	intergenic	None	None	N	None	None
3L	19073053	19073092	1.08537	2	39	intergenic	None	None	N	None	None
3L	19074112	19074167	0.95795	3	55	intergenic	None	None	N	None	None
3L	19210005	19210046	0.80677	2	41	intergenic	None	None	N	None	None
3L	19388027	19388051	-0.47087	1	24	intron	AGAP011208:intron	AGAP011208:NOVEL	N	None	None
3L	19825278	19825318	1.07007	2	40	intergenic	None	None	N	None	None
3L	20207166	20207190	0.59314	1	24	intergenic	None	None	N	None	None
3L	20217503	20217547	0.90275	2	44	intergenic	None	None	N	None	None
3L	20218356	20218380	1.22099	1	24	intergenic	None	None	N	None	None
3L	20219577	20219616	0.783	2	39	intergenic	None	None	N	None	None
3L	20219846	20219870	1.00628	1	24	intergenic	None	None	N	None	None
3L	20222121	20222145	0.96246	1	24	intergenic	None	None	N	None	None
3L	20223835	20223948	1.03458	6	113	intergenic	None	None	N	None	None
3L	20224855	20224894	1.42507	2	39	intergenic	None	None	N	None	None
3L	20464916	20465015	1.09965	5	99	intergenic	None	None	N	None	None
3L	20850077	20850227	-0.510225	8	150	intergenic	None	None	N	None	None
3L	20850489	20850654	-1.07287	8	165	intergenic	None	None	N	None	None
3L	20850892	20851653	-1.29043	26	761	intergenic	None	None	Y	None	None
3L	20852810	20853225	-1.08959	20	415	intergenic	None	None	Y	None	None
3L	20854982	20855139	-1.21769	8	157	intergenic	None	None	N	None	None
3L	20855385	20855534	-1.60316	8	149	intergenic	None	None	N	None	None
3L	20864830	20864854	-0.79156	1	24	intergenic	None	None	N	None	None
3L	21300968	21300992	0.9333	1	24	intergenic	None	None	N	None	None
3L	21920198	21920342	1.12601	3	144	intron	AGAP011360:intron	AGAP011360:KNOWN	N	\AGAP011360:arrestin	kurtz-like [Source:VB Community Annotation;Acc:ARRK]\""	AGAP011360:ARRK
3L	21985351	21985398	-0.96591	2	47	intergenic	None	None	N	None	None
3L	22604659	22604696	1.17002	2	37	intergenic	None	None	N	None	None
3L	23326874	23326917	-0.588155	2	43	intergenic	None	None	N	None	None
3L	23333631	23333731	-0.97521	5	100	intergenic	None	None	N	None	None
3L	23359684	23359866	0.885905	10	182	intergenic	None	None	N	None	None
3L	23373935	23373959	-0.83494	1	24	intergenic	None	None	N	None	None
3L	23401231	23401288	-0.82724	3	57	intergenic	None	None	N	None	None
3L	23736679	23736746	1.17118	3	67	intergenic	None	None	N	None	None
3L	23737068	23737226	0.91287	6	158	intergenic	None	None	N	None	None
3L	23810341	23810395	1.15335	3	54	intergenic	None	None	N	None	None
3L	23949121	23949166	-0.69438	2	45	exon	AGAP011412:exon	AGAP011412:NOVEL	N	None	None
3L	24364826	24364900	1.16657	3	74	intergenic	None	None	N	None	None
3L	24374274	24374321	1.09623	2	47	intergenic	None	None	N	None	None
3L	24788043	24788067	-0.45608	1	24	intergenic	None	None	N	None	None
3L	25464957	25465053	1.08617	5	96	intergenic	None	None	N	None	None
3L	25467647	25467774	1.3078	2	127	intergenic	None	None	N	None	None
3L	25470632	25470713	1.40617	4	81	intergenic	None	None	N	None	None
3L	25471601	25471682	1.41831	4	81	intergenic	None	None	N	None	None
3L	25509781	25509805	1.50349	1	24	intergenic	None	None	N	None	None
3L	25686935	25686994	-0.46521	3	59	intergenic	None	None	N	None	None
3L	26020953	26020977	0.54279	1	24	intergenic	None	None	N	None	None
3L	27070252	27070350	1.00594	4	98	intergenic	None	None	N	None	None
3L	27072602	27072626	1.38527	1	24	intergenic	None	None	N	None	None
3L	27276723	27276747	1.73349	1	24	intergenic	None	None	N	None	None
3L	27280842	27280909	1.50186	3	67	intergenic	None	None	N	None	None
3L	27281666	27281836	1.65238	3	170	intergenic	None	None	N	None	None
3L	27282169	27282246	1.49727	4	77	intergenic	None	None	N	None	None
3L	27284616	27284882	2.04391	12	266	intergenic	None	None	N	None	None
3L	27285603	27285701	1.63736	5	98	intergenic	None	None	N	None	None
3L	27287425	27287486	1.07171	3	61	intergenic	None	None	N	None	None
3L	27287792	27287909	1.22215	5	117	exon/terminal	AGAP011554:exon;AGAP011554:terminal	AGAP011554:NOVEL	N	None	None
3L	27288070	27288299	1.44758	10	229	exon	AGAP011554:exon	AGAP011554:NOVEL	N	None	None
3L	27289873	27290032	1.67627	9	159	intron	AGAP011554:intron	AGAP011554:NOVEL	N	None	None
3L	27296749	27296824	1.24266	4	75	intron	AGAP011554:intron	AGAP011554:NOVEL	N	None	None
3L	27550905	27550970	0.78096	3	65	intergenic	None	None	N	None	None
3L	27554740	27554782	0.89377	2	42	promoter	AGAP011555:promoter	AGAP011555:NOVEL	N	None	None
3L	27555421	27555460	0.927515	2	39	intergenic	None	None	N	None	None
3L	28181475	28181499	0.82593	1	24	intergenic	None	None	N	None	None
3L	28463418	28463442	-2.14132	1	24	intergenic	None	None	N	None	None
3L	28464303	28464327	-2.10765	1	24	intergenic	None	None	N	None	None
3L	28465064	28465208	-1.85402	8	144	intergenic	None	None	N	None	None
3L	28468583	28468627	-1.94157	2	44	intergenic	None	None	N	None	None
3L	28468883	28468984	-1.78602	2	101	intergenic	None	None	N	None	None
3L	28471208	28471264	-2.16661	2	56	intergenic	None	None	N	None	None
3L	28472090	28472137	-1.95363	2	47	intergenic	None	None	N	None	None
3L	28472430	28472454	-2.12274	1	24	intergenic	None	None	N	None	None
3L	28854622	28854660	1.03156	2	38	intergenic	None	None	N	None	None
3L	28858718	28858844	1.07603	7	126	intergenic	None	None	N	None	None
3L	29245027	29245051	0.80971	1	24	intergenic	None	None	N	None	None
3L	29903682	29903828	-0.84836	5	146	intergenic	None	None	N	None	None
3L	30325328	30325369	1.01005	2	41	intergenic	None	None	N	None	None
3L	30522183	30522225	0.67402	2	42	intergenic	None	None	N	None	None
3L	31306388	31306412	-0.46488	1	24	intron	AGAP011682:intron	AGAP011682:NOVEL	N	None	None
3L	31560323	31560365	0.589215	2	42	intergenic	None	None	N	None	None
3L	31852093	31852135	0.992555	2	42	intergenic	None	None	N	None	None
3L	31853448	31853526	1.28229	4	78	intergenic	None	None	N	None	None
3L	31854206	31854230	0.93596	1	24	intergenic	None	None	N	None	None
3L	31863207	31863231	0.88389	1	24	intergenic	None	None	N	None	None
3L	31925503	31925527	0.77518	1	24	intergenic	None	None	N	None	None
3L	32061752	32061776	0.96085	1	24	intergenic	None	None	N	None	None
3L	32444493	32444734	1.41219	7	241	intergenic	None	None	N	None	None
3L	32444906	32445053	1.4217	7	147	intergenic	None	None	N	None	None
3L	32445995	32446212	1.12074	8	217	intergenic	None	None	N	None	None
3L	32446384	32446408	1.11084	1	24	intergenic	None	None	N	None	None
3L	32605049	32605198	-0.90765	8	149	intron	AGAP011729:intron	AGAP011729:NOVEL	N	None	None
3L	32858302	32858326	-0.81556	1	24	intergenic	None	None	N	None	None
3L	32996003	32996077	1.16657	3	74	intron	AGAP011764:intron	AGAP011764:NOVEL	N	None	None
3L	33124150	33124174	-0.69068	1	24	exon	AGAP011773:exon	AGAP011773:NOVEL	N	None	None
3L	33128143	33128224	1.17158	4	81	intergenic	None	None	N	None	None
3L	33131382	33131464	-0.75457	4	82	exon	AGAP011774:exon	AGAP011774:NOVEL	N	None	None
3L	33629984	33630066	1.19719	3	82	intergenic	None	None	N	None	None
3L	34031088	34031135	-0.6151	2	47	intron	AGAP011848:intron	AGAP011848:NOVEL	N	None	None
3L	34120383	34120407	-0.73166	1	24	intergenic	None	None	N	None	None
3L	34141470	34141531	1.1225	2	61	intergenic	None	None	N	None	None
3L	34142505	34142529	0.99153	1	24	intergenic	None	None	N	None	None
3L	34147217	34147241	0.82188	1	24	intergenic	None	None	N	None	None
3L	34147419	34147512	0.98593	5	93	intergenic	None	None	N	None	None
3L	34148834	34148858	1.32234	1	24	intergenic	None	None	N	None	None
3L	34149738	34149776	1.2383	2	38	intergenic	None	None	N	None	None
3L	34198949	34198973	1.01288	1	24	intergenic	None	None	N	None	None
3L	34200372	34200396	0.81007	1	24	intergenic	None	None	N	None	None
3L	34290326	34290388	-0.64187	3	62	intergenic	None	None	N	None	None
3L	34484861	34484885	0.94151	1	24	intergenic	None	None	N	None	None
3L	34505444	34505523	0.67272	4	79	intergenic	None	None	N	None	None
3L	34506657	34506681	0.83274	1	24	intergenic	None	None	N	None	None
3L	34507077	34507118	0.97063	2	41	intergenic	None	None	N	None	None
3L	34508231	34508269	1.30452	2	38	intergenic	None	None	N	None	None
3L	34508796	34508820	0.92545	1	24	intergenic	None	None	N	None	None
3L	34509164	34509188	1.27961	1	24	intergenic	None	None	N	None	None
3L	34509817	34509841	1.05512	1	24	intergenic	None	None	N	None	None
3L	34510201	34510243	1.2095	2	42	intergenic	None	None	N	None	None
3L	34722705	34722729	0.79588	1	24	intergenic	None	None	N	None	None
3L	34873454	34873605	-1.13289	7	151	intron	AGAP011911:intron	AGAP011911:NOVEL	N	None	None
3L	34874448	34874472	-0.96302	1	24	intron	AGAP011911:intron	AGAP011911:NOVEL	N	None	None
3L	35504035	35504095	-0.7255	3	60	exon	AGAP011949:exon	AGAP011949:KNOWN	N	\AGAP011949:Caspase (Short). [Source:VB Community Annotation;Acc:CASPS1]\""	AGAP011949:CASPS1
3L	35529996	35530020	1.16185	1	24	intergenic	None	None	N	None	None
3L	35530826	35530886	1.0925	3	60	intergenic	None	None	N	None	None
3L	35646386	35646446	-0.69684	3	60	intergenic	None	None	N	None	None
3L	35646961	35646985	-0.85381	1	24	intergenic	None	None	N	None	None
3L	35647480	35647993	-0.98745	15	513	intergenic	None	None	Y	None	None
3L	35648492	35648516	-0.82286	1	24	intergenic	None	None	N	None	None
3L	35648803	35648845	-0.842205	2	42	intergenic	None	None	N	None	None
3L	35649478	35649590	-0.837325	4	112	intergenic	None	None	N	None	None
3L	36170061	36170085	1.01255	1	24	intron	AGAP012006:intron	AGAP012006:NOVEL	N	None	None
3L	36257270	36257294	-1.20603	1	24	promoter	AGAP012011:promoter	AGAP012011:NOVEL	N	None	None
3L	36258923	36259123	-0.65798	4	200	intron	AGAP012011:intron	AGAP012011:NOVEL	N	None	None
3L	36271441	36271465	-0.74461	1	24	intergenic	None	None	N	None	None
3L	36273134	36273158	-0.51221	1	24	intergenic	None	None	N	None	None
3L	36288005	36288101	-0.67239	3	96	intergenic	None	None	N	None	None
3L	36517002	36517026	1.01257	1	24	intron	AGAP012023:intron	AGAP012023:NOVEL	N	None	None
3L	36517618	36517642	1.28437	1	24	intron	AGAP012023:intron	AGAP012023:NOVEL	N	None	None
3L	36819487	36819511	-0.81556	1	24	intergenic	None	None	N	None	None
3L	36972694	36972740	1.16849	2	46	intergenic	None	None	N	None	None
3L	36973445	36973606	1.33276	9	161	intergenic	None	None	N	None	None
3L	36974293	36974351	1.24581	3	58	intergenic	None	None	N	None	None
3L	36974615	36974639	1.04266	1	24	intergenic	None	None	N	None	None
3L	37196053	37196077	0.746	1	24	exon	AGAP012061:exon	AGAP012061:NOVEL	N	None	None
3L	37199100	37199124	1.15369	1	24	intergenic	None	None	N	None	None
3L	37201130	37201154	1.06039	1	24	intergenic	None	None	N	None	None
3L	37201696	37201865	1.15759	5	169	intergenic	None	None	N	None	None
3L	37202498	37202648	1.34698	7	150	terminal	AGAP012063:terminal	AGAP012063:NOVEL	N	None	None
3L	37203673	37203731	1.00107	3	58	exon	AGAP012063:exon	AGAP012063:NOVEL	N	None	None
3L	37204562	37204623	1.11046	3	61	intron	AGAP012063:intron	AGAP012063:NOVEL	N	None	None
3L	37207894	37208022	1.13897	5	128	intergenic	None	None	N	None	None
3L	37209319	37209430	1.13024	6	111	intergenic	None	None	N	None	None
3L	37209642	37209914	1.28954	14	272	intergenic	None	None	N	None	None
3L	37211839	37211863	1.20462	1	24	intergenic	None	None	N	None	None
3L	37215471	37215580	1.11375	2	109	intron	AGAP012064:intron	AGAP012064:NOVEL	N	None	None
3L	37215471	37215657	1.01167	8	186	exon	AGAP012064:exon	AGAP012064:NOVEL	N	None	None
3L	37216281	37216305	0.9333	1	24	intron	AGAP012064:intron	AGAP012064:NOVEL	N	None	None
3L	37604261	37604320	0.98175	3	59	intron	AGAP012094:intron	AGAP012094:NOVEL	N	None	None
3L	37623376	37623400	1.08019	1	24	intron	AGAP012095:intron	AGAP012095:KNOWN	N	\AGAP012095:Guanine nucleotide-binding protein G(s) subunit alpha (Adenylate cyclase-stimulating G alpha protein) [Source:UniProtKB/Swiss-Prot;Acc:Q7PD79]\""	AGAP012095:GNAS_ANOGA
3L	37624458	37624566	1.32532	6	108	intergenic	None	None	N	None	None
3L	37624746	37624901	1.37322	8	155	intergenic	None	None	N	None	None
3L	37625130	37625172	1.22788	2	42	intergenic	None	None	N	None	None
3L	37625545	37625587	1.24819	2	42	intergenic	None	None	N	None	None
3L	37626628	37626652	1.25663	1	24	intergenic	None	None	N	None	None
3L	37627014	37627460	1.35124	15	446	intergenic	None	None	Y	None	None
3L	37627925	37628035	1.85643	6	110	intergenic	None	None	N	None	None
3L	37628641	37628665	1.92115	1	24	intergenic	None	None	N	None	None
3L	37628931	37628981	1.37326	2	50	intergenic	None	None	N	None	None
3L	37629416	37629474	1.13574	2	58	intergenic	None	None	N	None	None
3L	37629631	37629729	1.54821	5	98	intergenic	None	None	N	None	None
3L	37630037	37630692	1.57248	15	655	intergenic	None	None	Y	None	None
3L	37653165	37653206	0.933795	2	41	intron	AGAP012102:intron	AGAP012102:NOVEL	N	None	None
3L	37653364	37653408	1.08461	2	44	intron	AGAP012102:intron	AGAP012102:NOVEL	N	None	None
3L	37654222	37654323	1.01131	4	101	intron	AGAP012102:intron	AGAP012102:NOVEL	N	None	None
3L	37655298	37655322	0.65649	1	24	intron	AGAP012102:intron	AGAP012102:NOVEL	N	None	None
3L	37686699	37686723	1.04188	1	24	intergenic	None	None	N	None	None
3L	37687969	37687993	0.96171	1	24	intergenic	None	None	N	None	None
3L	37709798	37709842	0.818285	2	44	intergenic	None	None	N	None	None
3L	37710535	37710575	0.887955	2	40	intergenic	None	None	N	None	None
3L	37769991	37770035	0.752255	2	44	intergenic	None	None	N	None	None
3L	37771520	37771687	1.04435	9	167	intergenic	None	None	N	None	None
3L	37772286	37772344	0.90678	3	58	intergenic	None	None	N	None	None
3L	38184861	38184919	1.06003	2	58	intergenic	None	None	N	None	None
3L	38313556	38313580	-0.65441	1	24	intergenic	None	None	N	None	None
3L	38317132	38317317	-0.54219	7	185	intergenic	None	None	N	None	None
3L	38817855	38817879	1.02046	1	24	intergenic	None	None	N	None	None
3L	39014024	39014048	0.68581	1	24	intergenic	None	None	N	None	None
3L	39050962	39050986	1.22478	1	24	intergenic	None	None	N	None	None
3L	39051553	39051577	0.92973	1	24	intergenic	None	None	N	None	None
3L	39078925	39078967	1.21193	2	42	intergenic	None	None	N	None	None
3L	39079451	39079719	0.99736	7	268	intergenic	None	None	N	None	None
3L	39107673	39107697	0.806	1	24	intron	AGAP012223:intron	AGAP012223:NOVEL	N	None	None
3L	39116589	39116740	1.32618	8	151	intergenic	None	None	N	None	None
3L	39117405	39117551	1.42166	7	146	intergenic	None	None	N	None	None
3L	39118264	39118322	1.33239	3	58	intergenic	None	None	N	None	None
3L	39118693	39118717	1.79042	1	24	intergenic	None	None	N	None	None
3L	39118922	39118961	1.69598	2	39	intergenic	None	None	N	None	None
3L	39119241	39119285	1.3045	2	44	intergenic	None	None	N	None	None
3L	39120803	39120929	1.20333	6	126	intergenic	None	None	N	None	None
3L	39122230	39122323	1.01223	5	93	exon	AGAP012224:exon	AGAP012224:NOVEL	N	None	None
3L	39129818	39129842	0.7572	1	24	intergenic	None	None	N	None	None
3L	39132389	39132413	0.87464	1	24	intergenic	None	None	N	None	None
3L	39207552	39207576	1.28047	1	24	intergenic	None	None	N	None	None
3L	39219602	39219660	0.83898	3	58	intron	AGAP012237:intron	AGAP012237:NOVEL	N	None	None
3L	39226682	39226800	1.22854	5	118	intron	AGAP012237:intron	AGAP012237:NOVEL	N	None	None
3L	39227470	39227564	0.86002	5	94	intron	AGAP012237:intron	AGAP012237:NOVEL	N	None	None
3L	39227851	39227918	1.23658	3	67	intron	AGAP012237:intron	AGAP012237:NOVEL	N	None	None
3L	39228118	39228196	1.47541	4	78	intron	AGAP012237:intron	AGAP012237:NOVEL	N	None	None
3L	39229619	39229643	1.1341	1	24	intron	AGAP012237:intron	AGAP012237:NOVEL	N	None	None
3L	39231239	39231263	1.00392	1	24	intron	AGAP012237:intron	AGAP012237:NOVEL	N	None	None
3L	39231906	39231966	1.22302	3	60	intron	AGAP012237:intron	AGAP012237:NOVEL	N	None	None
3L	39235728	39235752	0.92417	1	24	intron	AGAP012238:intron	AGAP012238:NOVEL	N	None	None
3L	39367102	39367346	0.87945	5	244	intron	AGAP012252:intron	AGAP012252:NOVEL	N	None	None
3L	39368581	39368605	0.82779	1	24	exon	AGAP012252:exon	AGAP012252:NOVEL	N	None	None
3L	39491406	39491463	0.90442	3	57	intergenic	None	None	N	None	None
3L	39493004	39493045	0.80465	2	41	intergenic	None	None	N	None	None
3L	39496145	39496734	1.18256	21	589	intergenic	None	None	Y	None	None
3L	39496970	39496994	1.32542	1	24	intergenic	None	None	N	None	None
3L	39497217	39497693	1.39805	11	476	intergenic	None	None	Y	None	None
3L	39497881	39497905	1.54252	1	24	intergenic	None	None	N	None	None
3L	39500580	39500624	1.00003	2	44	exon	AGAP012257:exon	AGAP012257:NOVEL	N	None	None
3L	39500953	39500995	1.09896	2	42	intron	AGAP012257:intron	AGAP012257:NOVEL	N	None	None
3L	39555049	39555125	0.856195	4	76	intergenic	None	None	N	None	None
3L	39574279	39574303	0.8988	1	24	intergenic	None	None	N	None	None
3L	39576774	39576819	0.95364	2	45	intergenic	None	None	N	None	None
3L	39577335	39577374	0.83891	2	39	intergenic	None	None	N	None	None
3L	39577724	39577748	0.78346	1	24	intergenic	None	None	N	None	None
3L	39754385	39754409	0.91178	1	24	promoter	AGAP012280:promoter	AGAP012280:NOVEL	N	None	None
3L	39757065	39757089	0.6775	1	24	intergenic	None	None	N	None	None
3L	39757402	39757516	0.80117	5	114	intergenic	None	None	N	None	None
3L	39830727	39830751	0.693	1	24	intergenic	None	None	N	None	None
3L	39859369	39859393	1.07064	1	24	intron	AGAP012299:intron	AGAP012299:NOVEL	N	None	None
3L	39866238	39866283	0.934935	2	45	intron	AGAP012299:intron	AGAP012299:NOVEL	N	None	None
3L	39870801	39870878	0.764935	4	77	intron	AGAP012299:intron	AGAP012299:NOVEL	N	None	None
3L	39873167	39873281	1.05836	6	114	intron	AGAP012299:intron	AGAP012299:NOVEL	N	None	None
3L	39873622	39873665	0.734965	2	43	intron	AGAP012299:intron	AGAP012299:NOVEL	N	None	None
3L	39875035	39875077	0.67912	2	42	intron	AGAP012299:intron	AGAP012299:NOVEL	N	None	None
3L	39877246	39877270	0.80488	1	24	intron	AGAP012299:intron	AGAP012299:NOVEL	N	None	None
3L	39878949	39878993	1.05675	2	44	intron	AGAP012299:intron	AGAP012299:NOVEL	N	None	None
3L	39880946	39881039	0.96956	4	93	intron	AGAP012299:intron	AGAP012299:NOVEL	N	None	None
3L	39881479	39881520	1.5416	2	41	intron	AGAP012299:intron	AGAP012299:NOVEL	N	None	None
3L	39882489	39882513	1.00835	1	24	intron	AGAP012299:intron	AGAP012299:NOVEL	N	None	None
3L	39883606	39883710	0.90809	5	104	promoter	AGAP012299:promoter	AGAP012299:NOVEL	N	None	None
3L	39884426	39884503	1.25767	3	77	exon	AGAP012300:exon	AGAP012300:NOVEL	N	None	None
3L	39884675	39884699	1.16079	1	24	intron	AGAP012300:intron	AGAP012300:NOVEL	N	None	None
3L	39887076	39887100	0.93987	1	24	promoter	AGAP012300:promoter	AGAP012300:NOVEL	N	None	None
3L	39888065	39888089	1.09921	1	24	intergenic	None	None	N	None	None
3L	40253094	40253118	0.73356	1	24	intergenic	None	None	N	None	None
3L	40253879	40253903	0.77138	1	24	intergenic	None	None	N	None	None
3L	40265695	40265773	0.913575	4	78	intergenic	None	None	N	None	None
3L	40624971	40625033	0.700155	2	62	intergenic	None	None	N	None	None
3L	40768919	40768996	0.9103	3	77	intergenic	None	None	N	None	None
3L	40772416	40772458	0.63843	2	42	intergenic	None	None	N	None	None
3L	40826888	40826927	0.940345	2	39	intergenic	None	None	N	None	None
3L	40828084	40828198	1.38683	2	114	intergenic	None	None	N	None	None
3L	40866600	40866768	0.83991	6	168	intergenic	None	None	N	None	None
3L	40886194	40886273	1.02359	4	79	intergenic	None	None	N	None	None
3L	41225631	41225655	0.89197	1	24	intergenic	None	None	N	None	None
3L	41596751	41596793	0.81576	2	42	intergenic	None	None	N	None	None
3L	41660212	41660236	0.62153	1	24	intergenic	None	None	N	None	None
3L	41663042	41663066	0.82294	1	24	intergenic	None	None	N	None	None
3L	41716784	41716808	-0.62224	1	24	intron	AGAP012396:intron	AGAP012396:NOVEL	N	None	None
3L	41778454	41778478	-0.80331	1	24	intergenic	None	None	N	None	None
3L	41780020	41780060	-0.93764	2	40	intergenic	None	None	N	None	None
3L	41814678	41814792	-0.64359	6	114	intergenic	None	None	N	None	None
3L	41823482	41823526	-0.603335	2	44	exon	AGAP012413:exon	AGAP012413:NOVEL	N	None	None
3L	41831197	41831330	-0.67874	3	133	terminal/exon	AGAP012416:terminal;AGAP012417:exon	AGAP012416:NOVEL;AGAP012417:NOVEL	N	None	None
3L	41834240	41834296	-0.80286	3	56	promoter	AGAP012417:promoter	AGAP012417:NOVEL	N	None	None
3L	41840526	41840623	-1.0013	5	97	exon	AGAP012419:exon	AGAP012419:NOVEL	N	None	None
3L	41854666	41854690	-0.60475	1	24	intron	AGAP012421:intron	AGAP012421:NOVEL	N	None	None
3L	41873373	41873469	-1.39198	5	96	intergenic	None	None	N	None	None
3L	41897577	41897639	-0.80867	3	62	exon/promoter	AGAP013633:exon;AGAP013633:promoter	AGAP013633:NOVEL	N	None	None
3L	41897984	41898025	-0.58429	2	41	intergenic	None	None	N	None	None
3L	41916677	41916719	-0.662235	2	42	intergenic	None	None	N	None	None
3L	41918499	41918523	-0.88547	1	24	intergenic	None	None	N	None	None
3L	41950961	41951001	-0.585965	2	40	intron	AGAP012426:intron	AGAP012426:NOVEL	N	None	None
3R	529466	529629	1.35346	8	163	intergenic	None	None	N	None	None
3R	550797	550821	0.7167	1	24	intergenic	None	None	N	None	None
3R	865578	865602	0.75057	1	24	intron	AGAP007789:intron	AGAP007789:NOVEL	N	None	None
3R	1006305	1006397	0.67746	3	92	intergenic	None	None	N	None	None
3R	1297102	1297352	1.3786	6	250	intron	AGAP007808:intron	AGAP007808:NOVEL	N	None	None
3R	1297736	1298080	1.32627	12	344	intron	AGAP007808:intron	AGAP007808:NOVEL	Y	None	None
3R	1511080	1511104	0.74277	1	24	intergenic	None	None	N	None	None
3R	1564178	1564202	0.93351	1	24	intergenic	None	None	N	None	None
3R	1564835	1564859	0.93811	1	24	intergenic	None	None	N	None	None
3R	1584092	1584131	0.80258	2	39	intergenic	None	None	N	None	None
3R	1598905	1599003	0.89514	3	98	intergenic	None	None	N	None	None
3R	1619646	1619744	0.99942	5	98	intergenic	None	None	N	None	None
3R	1624052	1624147	1.03932	5	95	intergenic	None	None	N	None	None
3R	1649943	1649967	0.87758	1	24	intergenic	None	None	N	None	None
3R	1650682	1650723	0.839445	2	41	intergenic	None	None	N	None	None
3R	1652490	1652514	0.989	1	24	intergenic	None	None	N	None	None
3R	1689418	1689517	0.9873	5	99	intergenic	None	None	N	None	None
3R	1693180	1693381	1.12178	9	201	intergenic	None	None	N	None	None
3R	1695875	1695899	1.00385	1	24	intergenic	None	None	N	None	None
3R	1704578	1704602	0.75357	1	24	intergenic	None	None	N	None	None
3R	1707477	1707501	0.90546	1	24	intergenic	None	None	N	None	None
3R	1728958	1728998	0.98308	2	40	intergenic	None	None	N	None	None
3R	1747020	1747059	1.00277	2	39	intergenic	None	None	N	None	None
3R	1748765	1748876	1.19338	6	111	intergenic	None	None	N	None	None
3R	1749973	1749997	1.02684	1	24	intergenic	None	None	N	None	None
3R	1752869	1753034	0.95808	4	165	intergenic	None	None	N	None	None
3R	1754905	1754929	0.64744	1	24	intergenic	None	None	N	None	None
3R	1756386	1756515	1.23231	5	129	intergenic	None	None	N	None	None
3R	1756708	1756894	1.4481	9	186	intergenic	None	None	N	None	None
3R	1757127	1757750	1.69867	28	623	intergenic	None	None	Y	None	None
3R	1758060	1758467	1.71249	14	407	intergenic	None	None	Y	None	None
3R	1760446	1760487	1.33822	2	41	intergenic	None	None	N	None	None
3R	1785072	1785096	1.07476	1	24	intergenic	None	None	N	None	None
3R	1786562	1786655	1.07348	3	93	intergenic	None	None	N	None	None
3R	1803155	1803216	0.908	3	61	intergenic	None	None	N	None	None
3R	1823162	1823276	1.35997	6	114	intergenic	None	None	N	None	None
3R	1823707	1823731	0.75524	1	24	intergenic	None	None	N	None	None
3R	1826025	1826049	0.97474	1	24	intergenic	None	None	N	None	None
3R	1833597	1833637	0.814975	2	40	intergenic	None	None	N	None	None
3R	1968996	1969020	1.0371	1	24	intergenic	None	None	N	None	None
3R	2023513	2023573	1.11498	3	60	intergenic	None	None	N	None	None
3R	2383350	2383374	0.80404	1	24	exon	AGAP007867:exon	AGAP007867:NOVEL	N	None	None
3R	2385100	2385158	0.89892	3	58	exon	AGAP007867:exon	AGAP007867:NOVEL	N	None	None
3R	2494606	2494674	1.06878	4	68	intergenic	None	None	N	None	None
3R	2494834	2494909	0.94463	4	75	intergenic	None	None	N	None	None
3R	2544179	2544203	0.95828	1	24	intron	AGAP007892:intron	AGAP007892:NOVEL	N	None	None
3R	2629338	2629503	1.19202	8	165	intergenic	None	None	N	None	None
3R	2631244	2631467	0.98703	5	223	intergenic	None	None	N	None	None
3R	2730626	2730696	0.788865	4	70	intergenic	None	None	N	None	None
3R	2732242	2732340	1.37254	5	98	intergenic	None	None	N	None	None
3R	2735792	2735816	1.01535	1	24	intergenic	None	None	N	None	None
3R	2736293	2736387	1.30186	5	94	intergenic	None	None	N	None	None
3R	2737033	2737093	1.26751	3	60	intergenic	None	None	N	None	None
3R	2875132	2875156	0.84609	1	24	intron	AGAP007924:intron	AGAP007924:NOVEL	N	None	None
3R	2946883	2946984	0.9232	4	101	intergenic	None	None	N	None	None
3R	2955279	2955303	0.64911	1	24	intergenic	None	None	N	None	None
3R	2988821	2988916	1.00343	5	95	intergenic	None	None	N	None	None
3R	3017294	3017318	-0.47871	1	24	intergenic	None	None	N	None	None
3R	3222965	3223065	-0.54184	3	100	intergenic	None	None	N	None	None
3R	3245329	3245353	-0.66547	1	24	intergenic	None	None	N	None	None
3R	3259934	3259958	-0.45115	1	24	intron	AGAP007947:intron	AGAP007947:NOVEL	N	None	None
3R	3440401	3440443	-0.94684	2	42	intron	AGAP007971:intron	AGAP007971:NOVEL	N	None	None
3R	3442526	3442643	-0.891885	6	117	intron	AGAP007971:intron	AGAP007971:NOVEL	N	None	None
3R	3548168	3548213	1.20264	2	45	intron	AGAP007973:intron	AGAP007973:KNOWN	N	\AGAP007973:odd-skipped related [Source:VB Community Annotation;Acc:ODR1]\""	AGAP007973:ODR1
3R	3592941	3592984	1.17386	2	43	terminal	AGAP007974:terminal	AGAP007974:KNOWN	N	\AGAP007974:Protein drumstick [Source:UniProtKB/Swiss-Prot;Acc:Q7PN68]\""	AGAP007974:DRM_ANOGA
3R	3593532	3593647	1.09714	5	115	intron	AGAP007974:intron	AGAP007974:KNOWN	N	\AGAP007974:Protein drumstick [Source:UniProtKB/Swiss-Prot;Acc:Q7PN68]\""	AGAP007974:DRM_ANOGA
3R	3782161	3782276	0.773755	6	115	intergenic	None	None	N	None	None
3R	3925317	3925396	0.755825	4	79	intergenic	None	None	N	None	None
3R	4033200	4033244	0.796235	2	44	intergenic	None	None	N	None	None
3R	4220175	4220199	0.97465	1	24	intergenic	None	None	N	None	None
3R	4236842	4237072	0.82084	3	230	intergenic	None	None	N	None	None
3R	4244355	4244427	0.95786	4	72	intergenic	None	None	N	None	None
3R	4285271	4285348	1.27411	4	77	intergenic	None	None	N	None	None
3R	4301511	4301535	0.96737	1	24	intergenic	None	None	N	None	None
3R	4302802	4302877	1.19652	4	75	intergenic	None	None	N	None	None
3R	4303040	4303082	1.13909	2	42	intergenic	None	None	N	None	None
3R	4303567	4303659	1.08889	4	92	intergenic	None	None	N	None	None
3R	4304516	4304634	1.14409	6	118	intergenic	None	None	N	None	None
3R	4305188	4305335	1.64824	7	147	intergenic	None	None	N	None	None
3R	4306407	4306559	1.1156	8	152	intergenic	None	None	N	None	None
3R	4306719	4306818	0.95738	5	99	intergenic	None	None	N	None	None
3R	4307345	4307438	1.15232	5	93	intergenic	None	None	N	None	None
3R	4308078	4308102	1.11612	1	24	intergenic	None	None	N	None	None
3R	4358994	4359075	0.810115	4	81	intergenic	None	None	N	None	None
3R	4360115	4360139	0.9304	1	24	intergenic	None	None	N	None	None
3R	4361685	4361771	1.36028	4	86	intergenic	None	None	N	None	None
3R	4361931	4361955	1.38975	1	24	intergenic	None	None	N	None	None
3R	4383946	4384078	0.87602	5	132	exon/promoter	AGAP008023:exon;AGAP008023:promoter	AGAP008023:KNOWN	N	\AGAP008023:Segmentation polarity homeobox protein engrailed [Source:UniProtKB/Swiss-Prot;Acc:O02491]\""	AGAP008023:HMEN_ANOGA
3R	4391785	4391900	0.889485	4	115	intergenic	None	None	N	None	None
3R	4392730	4392754	0.8997	1	24	intergenic	None	None	N	None	None
3R	4394680	4394704	0.92927	1	24	intergenic	None	None	N	None	None
3R	4395469	4395530	0.992825	2	61	intergenic	None	None	N	None	None
3R	4415494	4415518	0.48063	1	24	intergenic	None	None	N	None	None
3R	4523467	4523510	1.47899	2	43	intergenic	None	None	N	None	None
3R	4621860	4622230	1.06834	7	370	intergenic	None	None	Y	None	None
3R	4622937	4622980	1.33465	2	43	intergenic	None	None	N	None	None
3R	4625803	4626349	1.20345	19	546	intergenic	None	None	Y	None	None
3R	4626858	4626951	1.11001	5	93	intergenic	None	None	N	None	None
3R	4676955	4677036	0.92869	4	81	intergenic	None	None	N	None	None
3R	4682383	4682407	1.03298	1	24	intergenic	None	None	N	None	None
3R	4683952	4683976	1.16272	1	24	intergenic	None	None	N	None	None
3R	4696012	4696058	0.96973	2	46	intergenic	None	None	N	None	None
3R	4697996	4698020	1.09768	1	24	intergenic	None	None	N	None	None
3R	4706926	4706950	1.32926	1	24	intergenic	None	None	N	None	None
3R	4923549	4923607	0.842875	2	58	intergenic	None	None	N	None	None
3R	5107540	5107564	0.61749	1	24	exon	AGAP008076:exon	AGAP008076:NOVEL	N	None	None
3R	5186862	5186909	0.76742	2	47	intergenic	None	None	N	None	None
3R	5262781	5262805	0.73109	1	24	intergenic	None	None	N	None	None
3R	5265356	5265417	0.86089	3	61	intergenic	None	None	N	None	None
3R	5428089	5428113	0.97884	1	24	intergenic	None	None	N	None	None
3R	5494413	5494532	0.94665	5	119	intergenic	None	None	N	None	None
3R	5520695	5520719	1.03325	1	24	intergenic	None	None	N	None	None
3R	5534934	5534958	0.72594	1	24	intergenic	None	None	N	None	None
3R	5535992	5536208	0.99575	3	216	intergenic	None	None	N	None	None
3R	5538310	5538392	0.85593	3	82	intergenic	None	None	N	None	None
3R	5575715	5575762	1.28083	2	47	intergenic	None	None	N	None	None
3R	5579105	5579129	1.01541	1	24	intergenic	None	None	N	None	None
3R	5579319	5579412	0.97839	3	93	intergenic	None	None	N	None	None
3R	5624305	5624347	1.1021	2	42	intergenic	None	None	N	None	None
3R	5895855	5895898	0.9558	2	43	intron	AGAP008118:intron	AGAP008118:NOVEL	N	None	None
3R	5898431	5898581	1.17227	4	150	intron	AGAP008118:intron	AGAP008118:NOVEL	N	None	None
3R	5899629	5899803	1.26373	7	174	intron	AGAP008118:intron	AGAP008118:NOVEL	N	None	None
3R	6472394	6472418	0.95719	1	24	intergenic	None	None	N	None	None
3R	6472649	6472690	1.19912	2	41	intergenic	None	None	N	None	None
3R	6473972	6474126	1.1893	4	154	intergenic	None	None	N	None	None
3R	6477198	6477332	1.2117	2	134	intergenic	None	None	N	None	None
3R	6477856	6477956	0.89314	4	100	intergenic	None	None	N	None	None
3R	6482330	6482392	0.87622	2	62	intergenic	None	None	N	None	None
3R	6488418	6488456	0.87175	2	38	intergenic	None	None	N	None	None
3R	6488765	6488877	1.27577	6	112	intergenic	None	None	N	None	None
3R	6500857	6500903	1.06149	2	46	intergenic	None	None	N	None	None
3R	6510021	6510190	1.04284	6	169	intergenic	None	None	N	None	None
3R	6648787	6648829	0.84501	2	42	intergenic	None	None	N	None	None
3R	6652683	6652725	0.84349	2	42	intergenic	None	None	N	None	None
3R	6771322	6771346	0.66021	1	24	intergenic	None	None	N	None	None
3R	6771968	6772064	0.61217	4	96	intergenic	None	None	N	None	None
3R	6815492	6815535	0.848135	2	43	intergenic	None	None	N	None	None
3R	6815960	6816076	0.908785	6	116	intergenic	None	None	N	None	None
3R	6816870	6816950	1.09001	4	80	intergenic	None	None	N	None	None
3R	6818683	6818759	1.00892	4	76	intergenic	None	None	N	None	None
3R	6818955	6819047	1.24825	5	92	intergenic	None	None	N	None	None
3R	6823014	6823038	0.81466	1	24	intergenic	None	None	N	None	None
3R	6923287	6923311	-0.90754	1	24	intergenic	None	None	N	None	None
3R	6926566	6926712	-0.84836	5	146	intergenic	None	None	N	None	None
3R	7046809	7046833	0.92241	1	24	intergenic	None	None	N	None	None
3R	7047135	7047159	0.94163	1	24	intergenic	None	None	N	None	None
3R	7065150	7065250	0.97377	5	100	intergenic	None	None	N	None	None
3R	7120828	7121289	1.12898	13	461	intergenic	None	None	Y	None	None
3R	7238523	7238622	1.20445	5	99	intergenic	None	None	N	None	None
3R	7239212	7239259	0.90786	2	47	intergenic	None	None	N	None	None
3R	7245406	7245430	0.99285	1	24	intergenic	None	None	N	None	None
3R	7287375	7287525	0.886725	8	150	intergenic	None	None	N	None	None
3R	7291374	7291398	0.60314	1	24	intergenic	None	None	N	None	None
3R	7529948	7530025	1.049	4	77	intergenic	None	None	N	None	None
3R	7556957	7557046	0.876685	4	89	intron	AGAP008236:intron	AGAP008236:NOVEL	N	None	None
3R	7573847	7573871	0.89417	1	24	intron	AGAP008240:intron	AGAP008240:NOVEL	N	None	None
3R	7610064	7610106	0.683885	2	42	intergenic	None	None	N	None	None
3R	7795355	7795379	1.14643	1	24	intergenic	None	None	N	None	None
3R	7796318	7796398	1.24057	4	80	intergenic	None	None	N	None	None
3R	7798785	7798865	1.03613	4	80	intergenic	None	None	N	None	None
3R	7854914	7854938	1.09526	1	24	intergenic	None	None	N	None	None
3R	8051932	8051956	0.95758	1	24	intergenic	None	None	N	None	None
3R	8203877	8204080	0.84936	11	203	intergenic	None	None	N	None	None
3R	8240860	8240884	0.88429	1	24	intergenic	None	None	N	None	None
3R	8423205	8423229	0.74841	1	24	intergenic	None	None	N	None	None
3R	9010871	9011074	-1.24657	11	203	intergenic	None	None	N	None	None
3R	9011797	9011875	-1.0172	4	78	intergenic	None	None	N	None	None
3R	9012327	9012389	-1	3	62	intergenic	None	None	N	None	None
3R	9012747	9012789	-1.04033	2	42	intergenic	None	None	N	None	None
3R	9366674	9366877	0.91595	5	203	intergenic	None	None	N	None	None
3R	9371967	9372029	0.8776	3	62	intergenic	None	None	N	None	None
3R	9373104	9373128	0.78029	1	24	intergenic	None	None	N	None	None
3R	9399004	9399028	1.08877	1	24	intergenic	None	None	N	None	None
3R	9399230	9399254	1.01506	1	24	intergenic	None	None	N	None	None
3R	9462515	9462642	0.90198	7	127	intron	AGAP008342:intron	AGAP008342:NOVEL	N	None	None
3R	9463406	9463484	0.97815	3	78	intron	AGAP008342:intron	AGAP008342:NOVEL	N	None	None
3R	9521403	9521635	1.13538	10	232	intergenic	None	None	N	None	None
3R	9521970	9522010	0.941565	2	40	intergenic	None	None	N	None	None
3R	9523560	9523646	0.983395	4	86	intergenic	None	None	N	None	None
3R	9524437	9524538	1.184	5	101	intergenic	None	None	N	None	None
3R	9525054	9525185	1.07008	7	131	intergenic	None	None	N	None	None
3R	9525597	9525621	0.83533	1	24	intergenic	None	None	N	None	None
3R	9526397	9526473	1.22783	4	76	intergenic	None	None	N	None	None
3R	9526817	9526841	0.70709	1	24	intergenic	None	None	N	None	None
3R	9527234	9527754	1.01031	18	520	intergenic	None	None	Y	None	None
3R	9529679	9529808	1.0404	6	129	intergenic	None	None	N	None	None
3R	9530516	9530572	1.20434	3	56	intergenic	None	None	N	None	None
3R	9546344	9546417	1.09327	4	73	intergenic	None	None	N	None	None
3R	9549395	9549528	0.88255	7	133	intergenic	None	None	N	None	None
3R	9628556	9628624	1.08241	2	68	intergenic	None	None	N	None	None
3R	9628831	9628855	1.12353	1	24	intergenic	None	None	N	None	None
3R	9630900	9631000	1.2826	5	100	intergenic	None	None	N	None	None
3R	9774872	9774896	1.11667	1	24	intergenic	None	None	N	None	None
3R	9797932	9797956	1.07976	1	24	intergenic	None	None	N	None	None
3R	9944200	9944224	0.70467	1	24	intergenic	None	None	N	None	None
3R	10402214	10402252	1.11522	2	38	intergenic	None	None	N	None	None
3R	10404616	10404716	1.27607	5	100	intergenic	None	None	N	None	None
3R	10405593	10405617	1.28295	1	24	intergenic	None	None	N	None	None
3R	10410860	10410884	1.00642	1	24	intergenic	None	None	N	None	None
3R	10411555	10411636	1.42292	4	81	intergenic	None	None	N	None	None
3R	10412547	10412571	1.25887	1	24	intergenic	None	None	N	None	None
3R	10414008	10414071	0.80628	3	63	intergenic	None	None	N	None	None
3R	10438236	10438260	1.01517	1	24	intergenic	None	None	N	None	None
3R	10692076	10692114	0.77655	2	38	intergenic	None	None	N	None	None
3R	10696211	10696235	0.6952	1	24	intergenic	None	None	N	None	None
3R	11092791	11092815	0.91458	1	24	intergenic	None	None	N	None	None
3R	11101467	11101491	1.11477	1	24	promoter	AGAP013580:promoter	AGAP013580:NOVEL	N	None	None
3R	12810467	12810575	-0.80679	6	108	intergenic	None	None	N	None	None
3R	13278044	13278068	-0.79636	1	24	intergenic	None	None	N	None	None
3R	13396249	13396400	-1.13289	7	151	intergenic	None	None	N	None	None
3R	13397243	13397267	-0.96302	1	24	intergenic	None	None	N	None	None
3R	13591899	13591923	0.88277	1	24	intergenic	None	None	N	None	None
3R	13863407	13863431	1.2386	1	24	intron	AGAP008643:intron	AGAP008643:NOVEL	N	None	None
3R	14218385	14218409	-0.81701	1	24	intergenic	None	None	N	None	None
3R	14219952	14219976	-0.90966	1	24	intergenic	None	None	N	None	None
3R	14717045	14717104	0.66169	3	59	intron	AGAP008677:intron	AGAP008677:NOVEL	N	None	None
3R	15247837	15247935	-1.03005	5	98	intergenic	None	None	N	None	None
3R	15249043	15249124	-0.977575	4	81	intergenic	None	None	N	None	None
3R	15423954	15423978	1.14406	1	24	promoter	AGAP008699:promoter	AGAP008699:NOVEL	N	None	None
3R	15424544	15424581	1.08612	2	37	exon	AGAP008699:exon	AGAP008699:NOVEL	N	None	None
3R	15943649	15943726	-0.49134	4	77	intergenic	None	None	N	None	None
3R	15944510	15944599	-0.72498	5	89	intergenic	None	None	N	None	None
3R	15947494	15947589	-0.64755	4	95	intergenic	None	None	N	None	None
3R	15981944	15982025	-0.83259	3	81	intergenic	None	None	N	None	None
3R	15982183	15982224	-0.88144	2	41	intergenic	None	None	N	None	None
3R	16781393	16781417	1.49542	1	24	intergenic	None	None	N	None	None
3R	18091899	18091923	-0.69599	1	24	exon	AGAP008807:exon	AGAP008807:NOVEL	N	None	None
3R	18095657	18095847	-0.90767	9	190	exon	AGAP008807:exon	AGAP008807:NOVEL	N	None	None
3R	18098872	18098949	-0.730995	4	77	exon	AGAP008807:exon	AGAP008807:NOVEL	N	None	None
3R	18124694	18124771	-0.62625	4	77	intergenic	None	None	N	None	None
3R	18273295	18273319	1.1608	1	24	intergenic	None	None	N	None	None
3R	18275165	18275189	0.77269	1	24	intergenic	None	None	N	None	None
3R	18405567	18405648	0.7801	3	81	intergenic	None	None	N	None	None
3R	18430852	18430876	0.66734	1	24	intergenic	None	None	N	None	None
3R	19566644	19566700	-0.4535	3	56	intergenic	None	None	N	None	None
3R	19568826	19568850	-1.9182	1	24	intergenic	None	None	N	None	None
3R	19569610	19570150	-1.9001	19	540	intergenic	None	None	Y	None	None
3R	19571324	19571835	-1.86638	19	511	intergenic	None	None	Y	None	None
3R	19572174	19572292	-1.69734	2	118	intergenic	None	None	N	None	None
3R	19572570	19572917	-1.9396	15	347	intergenic	None	None	Y	None	None
[truncated: 2,362 more rows]

## Sheet: Note
TERMINOLOGY
If the p-value of a probe from the two sample analysis described above is below threshold, it is called a significant feature (SF). A significantly differentiated region (SDR) contains one or more SFs. If a SF does not have adjacent SFs on both sides, the SDR contains one SF. If two SDRs are located within a set distance (155bp for normal density region and 45 for the high density region adjacent…
